# Supplementary material for: A Cyanophage MarR-Type Transcription Factor Regulates Host RNase E Expression during Infection
Source: Microorganisms. 2022 Nov 13;10(11):2245. doi: 10.3390/microorganisms10112245 (PMC9692554; doi:10.3390/microorganisms10112245)
Supplement: Supplementary file 1 [file microorganisms-10-02245-s001.zip]

Archive with 4 entries (4 files):
- Supplementary material_new.pdf
- Suppl_Figures.pdf
- Table S1_oligos1.xlsx
- Table_S2_protein_groups_sorted_submission.xlsx
