# Supplementary material for: A Cyanophage MarR-Type Transcription Factor Regulates Host RNase E Expression during Infection
Source: Microorganisms. 2022 Nov 13;10(11):2245. doi: 10.3390/microorganisms10112245 (PMC9692554; doi:10.3390/microorganisms10112245)
Supplement: Supplementary file 1 [file microorganisms-10-02245-s001.zip › Table S1_oligos1.xlsx]

## Sheet: Sheet1
Oligo #	Name	Orientation	Sequence (5'-3')	5' Modification	Description
1	gp07_S7A	R	CGCCGGATCGCTGTTGGTCATGCTTAATTTCTCCTCTTTAATG		Generation of single amino acid mutant Gp0.7_S7
2	gp07_S7A	F	CAGCGATCCGGCGCGCGTGGTAACAGATTATCAG		Generation of single amino acid mutant Gp0.7_S7
3	gp07_Q35A	R	CGCCGCGGGGATCTCTTTATCCAGG		Generation of single amino acid mutant Gp0.7_Q35
4	gp07_Q35A	F	GATCCCCGCGGCGGTGATTGCGACATTTCTG		Generation of single amino acid mutant Gp0.7_Q35
5	gp07_S50A	R	CGCGCAGTCGTCATGAGACGCCACATACAGAAATGTC		Generation of single amino acid mutant Gp0.7_S50
6	gp07_S50A	F	CATGACGACTGCGCGAAGGTAGATCTAGAAAAGGCGC		Generation of single amino acid mutant Gp0.7_S50
7	gp07_S61A	R	CGCGAACGCTAGCGCCTTTTCTAGATCTACCTTGC		Generation of single amino acid mutant Gp0.7_S61
8	gp07_S61A	F	CTAGCGTTCGCGTCTGCGTCGGGTTCTCGG		Generation of single amino acid mutant Gp0.7_S61
9	gp07_S62A	R	GCGCTGAACGCTAGCGCCTTTTCTAGATCTACCTTGCTG		Generation of single amino acid mutant Gp0.7_S62
10	gp07_S62A	F	CTAGCGTTCAGCGCGGCGTCGGGTTCTCGGAAC		Generation of single amino acid mutant Gp0.7_S62
11	gp07_S66A	R	CGCACCCGACGCAGAGCTGAACGCTAGCGCC		Generation of single amino acid mutant Gp0.7_S66
12	gp07_S66A	F	TGCGTCGGGTGCGCGGAACACCGACTGGCTATC		Generation of single amino acid mutant Gp0.7_S66
13	gp07_R67A	R	GAACCCGACGCAGAGCTGAACGCTAGC		Generation of single amino acid mutant Gp0.7_R67
14	gp07_R67A	F	GCGTCGGGTTCTGCGAACACCGACTGGCTATCG		Generation of single amino acid mutant Gp0.7_R67
15	gp07_R77A	R	CATGAAACTCCGATAGCCAGTC		Generation of single amino acid mutant Gp0.7_R77
16	gp07_R77A	F	GTTTCATGCGTTGAACAAAGCGGGCTTG		Generation of single amino acid mutant Gp0.7_R77
17	gp07_G82A	R	CGCCGCTTTGTTCAAGCGATGAAACTCCGATAGC		Generation of single amino acid mutant Gp0.7_G82
18	gp07_G82A	F	GAACAAAGCGGCGTTGGGCTTACTGATTAAGTATCGG		Generation of single amino acid mutant Gp0.7_G82
19	gp07_L85A	R	CGCGCCCAAGCCCGCTTTGTTCAAGCGATGAAACTC		Generation of single amino acid mutant Gp0.7_L85
20	gp07_L85A	F	GGGCTTGGGCGCGCTGATTAAGTATCGGGATCCGAC		Generation of single amino acid mutant Gp0.7_L85
21	gp07_D91A	R	CCGATACTTAATCAGTAAGCCC		Generation of single amino acid mutant Gp0.7_D91
22	gp07_D91A	F	TAAGTATCGGGCGCCGACAAATCGCCGGCGC		Generation of single amino acid mutant Gp0.7_D91
23	gp07_P92A	R	GATTTGTCGCATCCCGATACTTAATCAG		Generation of single amino acid mutant Gp0.7_P92
24	gp07_P92A	F	CAAATCGCCGGCGCCAAATC		Generation of single amino acid mutant Gp0.7_P92
25	gp07_R95A	R	CGCATTTGTCGGATCCCGATACTTAATC		Generation of single amino acid mutant Gp0.7_R95
26	gp07_R95A	F	GGATCCGACAAATGCGCGGCGCCAAATCGTGAAG		Generation of single amino acid mutant Gp0.7_R95
27	gp07_R96A	R	CGCGCGATTTGTCGGATCCCGATAC		Generation of single amino acid mutant Gp0.7_R96
28	gp07_R96A	F	CCGACAAATCGCGCGCGCCAAATCGTGAAGCTG		Generation of single amino acid mutant Gp0.7_R96
29	gp07_L102A	R	CGCCTTCACGATTTGGCGCCGGCGATTTGTCGG		Generation of single amino acid mutant Gp0.7_L102
30	gp07_L102A	F	CAAATCGTGAAGGCGTCGCCGAAAGGTCGGATC		Generation of single amino acid mutant Gp0.7_L102
31	gp07_G106A	R	GCTTTCGGCGACAGCTTCACGATTTGGCGCCGG		Generation of single amino acid mutant Gp0.7_G106
32	gp07_G106A	F	GCTGTCGCCGAAAGCGCGGATCTTAGTGCAGCAGTTAAAAAC		Generation of single amino acid mutant Gp0.7_G106
33	pXG_PMM0769	R	GAAACCGTTGTGGTCTCCTGGATAAAGCCTAGAACCTTTTCC		Amplification of PMM0769 for integration in pXG10SF plasmid
34	pXG_PMM0769	F	GATAGAGATACTGAGCACATAATCAGTTAATTTTAATAGTTGAGTATACCTC		Amplification of PMM0769 for integration in pXG10SF plasmid
35	pXG_PSSP7_hli	R	GGAAACCGTTGTGGTCTCCTTCATTTTCGAGCAGCGTATC		Amplification of P-SSP7_hli for integration in pXG10SF plasmid
36	pXG_PSSP7_hli	F	GAGATACTGAGCACTCGCTATGACGATGATCC		Amplification of P-SSP7_hli for integration in pXG10SF plasmid
37	pXG_PSSP7_start	R	GAAACCGTTGTGGTCTCCTTGTTGGAAGATTTCGCAGTG		Amplification of P-SSP7_start for integration in pXG10SF plasmid
38	pXG_PSSP7_start	F	GATAGAGATACTGAGCACATGCGTGATCGAGAGGTTC		Amplification of P-SSP7_start for integration in pXG10SF plasmid
39	pGBK_gp07_R67A	R	GAACCCGACGCAGAGCTGAACGCTAGC		Generation of single amino acid mutant Gp0.7_R67 on pGBK plasmid
40	pGBK_gp07_R67A	F	GCGTCGGGTTCTGCGAACACCGACTGGCTATCG		Generation of single amino acid mutant Gp0.7_R67 on pGBK plasmid
41	pGBK_gp07_R67A_S66A	R	CGCACCCGACGCAGAGCTGAACGCTAGCGCC		Generation of double amino acid mutant Gp0.7_R67_S66 for integration into pGBK plasmid
42	pGBK_gp07_R67A_S66A	F	TGCGTCGGGTGCGGCGAACACCGACTGGCTATC		Generation of double amino acid mutant Gp0.7_R67_S66 for integration into pGBK plasmid
43	pGBK_gp07_R67A_G106A	R	GAACCCGACGCAGAGCTGAACGCTAGC		Generation of double amino acid mutant Gp0.7_R67_G106 for integration into pGBK plasmid
44	pGBK_gp07_R67A_G106A	F	GCGTCGGGTTCTGCGAACACCGACTGGCTATCG		Generation of double amino acid mutant Gp0.7_R67_G106 for integration into pGBK plasmid
45	pcGAD_gp07_R67A	R	GAACCCGACGCAGAGCTGAACGCTAGC		Generation of single amino acid mutant Gp0.7_R67 for integration into pcGAD plasmid
46	pcGAD_gp07_R67A	F	GCGTCGGGTTCTGCGAACACCGACTGGCTATCG		Generation of single amino acid mutant Gp0.7_R67 on pcGAD plasmid
47	pcGAD_gp07_R67A_S66A	R	CGCACCCGACGCAGAGCTGAACGCTAGCGCC		Generation of single amino acid mutant Gp0.7_R67_S66 for integration into pcGAD plasmid
48	pcGAD_gp07_R67A_S66A	F	TGCGTCGGGTGCGGCGAACACCGACTGGCTATC		Generation of single amino acid mutant Gp0.7_R67_S66 for integration into pcGAD plasmid
49	pcGAD_gp07_R67A_G106A	R	GAACCCGACGCAGAGCTGAACGCTAGC		Generation of single amino acid mutant Gp0.7_R67_G106 for integration into pcGAD plasmid
50	pcGAD_gp07_R67A_G106A	F	GCGTCGGGTTCTGCGAACACCGACTGGCTATCG		Generation of single amino acid mutant Gp0.7_R67_G106 for integration into pcGAD plasmid
51	pcGAD_PMM1483	R	CGCTTTATCCATTCCATCAGAGAGAAGTCCTTC		Amplification of PMM1483 for integration into pcGAD plasmid
52	pcGAD_PMM1483	F	AACTCCAAGCTTGGATGACATCATCTAAACCAAAAAAAAGTTCAA		Amplification of PMM1483 for integration into pcGAD plasmid
53	pcGAD_PMM1484	R	TTCCGCTTTATCCATCGTTTTTGAAACAGAATCGATGATC		Amplification of PMM1484 for integration into pcGAD plasmid
54	pcGAD_PMM1484	F	AACTCCAAGCTTGGATGACTAACAGCAACTTAAGAACAGA		Amplification of PMM1484 for integration into pcGAD plasmid
55	pcGAD_PMM1485	R	ATTCCGCTTTATCCATATCTTCTGCATATTCAGAGGTACC		Amplification of PMM1485 for integration into pcGAD plasmid
56	pcGAD_PMM1485	F	CAACTCCAAGCTTGGATGAGCAGTAGCGCTTTAC		Amplification of PMM1485 for integration into pcGAD plasmid
57	pcGAD_PMM1535	R	TTCCGCTTTATCCATAACAGATGTCCTGCTTTGTG		Amplification of PMM1535 for integration into pcGAD plasmid
58	pcGAD_PMM1535	F	CAACTCCAAGCTTGGGTGTTGCAATACCAGATTGACA		Amplification of PMM1535 for integration into pcGAD plasmid
59	pGBKBDMCS_back	R	CTGCTCCTCCATGATGGC		Amplification of pGBK backbone
60	pGBKBDMCS_back	F	TAAAGATCCGTCGACCTGC		Amplification of pGBK backbone
61	pcGADMSCAD_back	R	CCAAGCTTGGAGTTGATTG		Amplification of pcGAD backbone
62	pcGADMSCAD_back	F	ATGGATAAAGCGGAATTAATTCC		Amplification of pcGAD backbone
63	rneP1-_fw	F	AGCTTAATGACTTTCGAACTGC	Cy5	Amplification of EMSA promotor fragment P-
64	rneP1-_rv	R	TAGGTTAAGTTTAGAAATTTTTTAAAGTGG		Amplification of EMSA promotor fragment P-
65	rneP1-fw	F	TATAAGAATAATGGACAATGTACTTAACCGG	Cy5	Amplification of EMSA promotor fragment P
66	rneP1-rv	R	CTTGCTAAGTGTTTTAGTTTTAGACGAC		Amplification of EMSA promotor fragment P
67	rne_P2-fw	F	TCAAACTGCTACTAATTATTTTAAAAATCTAATAACTTAAGC	Cy5	Amplification of EMSA promotor fragment Pi
68	rne_P2-rv	R	TTGCTGAGACATAAAAATTTTAAAGTATGTTTTG		Amplification of EMSA promotor fragment Pi
69	rneP2+_fw	F	GTCTCAGCAAATTGTAATAGCTGAGCAGGC	Cy5	Amplification of EMSA promotor fragment Pi+
70	rneP2+_rv	R	CAGCATCAATACCTGGTAGG		Amplification of EMSA promotor fragment Pi+
71	PMM0769_EMSA-fw	F	TTAGATTTTTCTTAATACCTTTGTAAAGTGGC		Amplification of EMSA promotor fragment PMM0769
72	PMM0769_EMSA_Cy5-rv	R	CTTTTCCTCCTCCGSGGATC	Cy5	Amplification of EMSA promotor fragment PMM0769
73	P7start_EMSA_Cy5-fw	F	GGATCGCTCAGAATGCAG	Cy5	Amplification of EMSA promotor fragment P-SSP7_001
74	P7start_EMSA-rv	R	GTTGGAAGATTTCGCAGTGATG		Amplification of EMSA promotor fragment P-SSP7_001
75	P7hli_EMSA_Cy5-fw	F	CTATGTCAGATCCTCGCTATG	Cy5	Amplification of EMSA promotor fragment P-SSP7_hli
76	P7hli_EMSA-rv	R	TTCGTACGCATACTCATTTTCG		Amplification of EMSA promotor fragment P-SSP7_hli
77	pXG_back-rv	R	GCCCTTTCGTCTTCACCTC		Amplification of pXG10 backbone
78	GFP_UTR-fw	F	AGGAGACCACAACGGTTTCC		Amplification of pXG10 backbone
79	PLtet-rv	R	GTGCTCAGTATCTCTATCACTGATAGGGATGTCAATCTCTATCACTGATAGGGACTCGAGGTGAAGACGAAAGGGC		Amplification of pXG10 backbone including PL promoter
80	pXG_rneP1-_fw	F	CCCTTTCGTCTTCACCTCAGCTTAATGACTTTCGAACTGC		Amplification of pXG_rne_P- backbone
81	pXG_rneP1-_rv	R	GGAAACCGTTGTGGTCTCCTTTATATAGGTTAAGTTTAGAAATTTTTTAAAGTGGTTAAAG		Amplification of pXG_rne_P- backbone
82	pXG_rne_P1-fw	F	GGTTATGATTTAATTAAAGAAACAATCATAGCTATTTAATCAATTTCAAATCGTTTGAAAGTCGTCTAAAACTAAAACAGGAGACCACAACGGTTTC		Amplification of pXG_rne_P backbone
83	pXG_rne_P1-rv	R	TTGTTTCTTTAATTAAATCATAACCACCTTTATATTAACATCTAATTCCCGGTTAAGTACATTGTCCATTATTCTTAGAGGTGAAGACGAAAGGGC		Amplification of pXG_rne_P backbone
84	pXG_rne_P2-fw	F	GAAAAATTAAATATGTAATTATTTACTTTTTATCGATTTTCAAAAATTCAAAACATACTTTAAAATTTTTATGTCTCAGCAAATTGTAATAGAGGAGACCACAACGGTTTC		Amplification of pXG_rne_Pi backbone
85	pXG_rne_P2-rv	R	AATTACATATTTAATTTTTCGCTAGCAATTTCTTGAAAGCTTAAGTTATTAGATTTTTAAAATAATTAGTAGCAGTTTGAGGTGAAGACGAAAGGGC		Amplification of pXG_rne_Pi backbone
86	pXG_rneP2+_fw	F	CCTTTCGTCTTCACCTCATTGTAATAGCTGAGCAGGC		Amplification of pXG_rne_Pi+ backbone
87	pXG_rneP2+_rv	R	GAAACCGTTGTGGTCTCCTCAGCATCAATACCTGGTAGG		Amplification of pXG_rne_Pi+ backbone
88	PL_rneP1-fw	F	GTGATAGAGATACTGAGCACTAAGAATAATGGACAATGTACTTAACCG		Amplification of pXG10_rne_P_PL including PL promoter
89	PL_rneP2-fw	F	CAGTGATAGAGATACTGAGCACAAACTGCTACTAATTATTTTAAAAATCTAATAACTTAAGC		Amplification of pXG10_rne_Pi_PL including PL promoter
90	PL_rneP1-_fw	F	GTGATAGAGATACTGAGCACAGCTTAATGACTTTCGAACTGC		Amplification of pXG10_rne_P-_PL including PL promoter
91	PL_rneP2+_fw	F	GTGATAGAGATACTGAGCACATTGTAATAGCTGAGCAGGC		Amplification of pXG10_rne_Pi+_PL including PL promoter
92	pQE-rv	R	GCTTAATTTCTCCTCTTTAATGAATTC		Amplification of pQE70 backbone
93	pQE-fw	F	CGCTCTCATCACCATCACC		Amplification of pQE70 backbone
94	0.7_1-S	F	AAAGAGGAGAAATTAAGCATGACCAACAGCGATCCGAGCCGCGTGGTAACAGATTATCAGATGGCTAAGTTGGCTCAGGCGATTG		Amplification of codon optimized gp0.7
95	0.7_2-AS	R	CTAGATCTACCTTGCTGCAGTCGTCATGAGACGCCACATACAGAAATGTCGCAATCACCTGCGCGGGGATCTCTTTATCCAGGGTTCTAAAGTGTTCAATCGCCTGAGCCAACTTAG		Amplification of codon optimized gp0.7
96	0.7_3-S	F	GACTGCAGCAAGGTAGATCTAGAAAAGGCGCTAGCGTTCAGCTCTGCGTCGGGTTCTCGGAACACCGACTGGCTATCGGAGTTTCATCGCTTGAACAAAGCGGGCTTGGGCTTACTGAT		Amplification of codon optimized gp0.7
97	0.7_4-AS	R	CCATATAAAATTGTTTTTAACTGCTGCACTAAGATCCGACCTTTCGGCGACAGCTTCACGATTTGGCGCCGGCGATTTGTCGGATCCCGATACTTAATCAGTAAGCCCAAGCCCG		Amplification of codon optimized gp0.7
98	0.7_5-AS	R	GGTGATGGTGATGAGAGCGCCCCAAGTCAGACTGACCATATAAAATTGTTTTTAACTGCTGCACTAAGATCCGACCTTTC		Amplification of codon optimized gp0.7
99	P2+_footprint_Cy5_fw	F	GCTTTCAAGAAATTGCTAGCG		Amplification of 5'-end labelled sense strand for Dnase footprint
100	P2+_footprint_rv	R	CAGCATCAATACCTGGTAGG		Amplification of 5'-end labelled sense strand for Dnase footprint
101	P2+_footprint_fw	F	GCTTTCAAGAAATTGCTAGCG		Amplification of 5'-end labelled antisense strand for Dnase footprint
102	P2+_footprint_Cy5_rv	R	CAGCATCAATACCTGGTAGG		Amplification of 5'-end labelled antisense strand for Dnase footprint
