# Supplementary material for: A Cyanophage MarR-Type Transcription Factor Regulates Host RNase E Expression during Infection
Source: Microorganisms. 2022 Nov 13;10(11):2245. doi: 10.3390/microorganisms10112245 (PMC9692554; doi:10.3390/microorganisms10112245)
Supplement: Supplementary file 1 [file microorganisms-10-02245-s001.zip › Table_S2_protein_groups_sorted_submission.xlsx]

## Sheet: proteinGroups
Protein IDs	Majority protein IDs	Peptide counts (all)	Peptide counts (razor+unique)	Peptide counts (unique)	Fasta headers	Number of proteins	Peptides	Razor + unique peptides	Unique peptides	Peptides pMarR	Peptides pMarR_G106A	Razor + unique peptides pMarR	Razor + unique peptides pMarR_G106A	Unique peptides pMarR	Unique peptides pMarR_G106A	Sequence coverage [%]	Unique + razor sequence coverage [%]	Unique sequence coverage [%]	Mol. weight [kDa]	Sequence length	Sequence lengths	Fraction average	Fraction 1	Fraction 2	Fraction 3	Fraction 4	Q-value	Score	Sequence coverage pMarR [%]	Sequence coverage pMarR_G106A [%]	Intensity	Intensity pMarR	Intensity pMarR_G106A	iBAQ	iBAQ pMarR	iBAQ pMarR_G106A	MS/MS count	Only identified by site	Reverse	Potential contaminant	id	Peptide IDs	Peptide is razor	Mod. peptide IDs	Evidence IDs	MS/MS IDs	Best MS/MS	Oxidation (M) site IDs	Oxidation (M) site positions
24072;24073;24074;24075;24076;24077;24078;24079;24080;24081;24082;24083;24084;24085;24086;24087;24088;24089;24090;24091;24092;24093;24094;24095;24096;24097;24098;24099;24100;24101;24102;24103;24104;24105;24106;24107;24108;24109;24110;24111;24112;24113;24114;24115;24116;24117;24118;24119;24120;24121;24122;24123;24124;24125;24126;24127;24128;24129;24130;24131;24132;24133;24134;24135;24136;24137;241…	275;366;5020;5164;5198;6542;6624;7209;7482;7601;7618;8835;8842;9525;10531;11083;11091;11277;12648;12916;12930;13012;13027;14156;14207;14257;14295;14818;14959;14968;14973;15096;15184;16528;16565;17109;17126;17129;18037;18122;18369;18423;18947;19126;19414;19527;20202;20844;21030;21994;22001;23596;24234;24383;28284;28318;29315;29815;29817;30087	1;9;10;11	259;262;296;469
accB,fabE	accB,fabE	3	3	3	accB,fabE accB,fabE Biotin / Lipoyl attachment:Acetyl-CoA biotin carboxyl carrier... 27847:28353 forward MW:18678	1	3	3	3	3	0	3	0	3	0	18.5	18.5	18.5	18.678	168	168	1.43	4	3			0	37.351	18.5	0	56130	56130	0	8018.6	8018.6	0	25				0	513;615;639	True;True;True	548;657;685;686	8358;8359;8360;10028;10029;10167;10168	14410;14411;14412;14413;14414;14415;14416;14417;14418;14419;14420;14421;14422;17065;17066;17067;17068;17069;17070;17071;17072;17327;17328;17329;17330	14412;17070;17329	0	97
accC,	accC,	2	2	2	accC, fabG accC, fabG acetyl-CoA carboxylase, biotin carboxylase subunit 65841:67190 forward MW:49248	1	2	2	2	2	0	2	0	2	0	5.6	5.6	5.6	49.248	449	449	1.33	2	1			0	4.9372	5.6	0	2678.3	2678.3	0	107.13	107.13	0	3				1	425;835	True;True	446;892	7366;15470;15471	12583;26735;26736	12583;26736
acs	acs	3	3	3	acs acs acetyl-coenzyme A synthetase 589700:591682 forward MW:74454	1	3	3	3	3	0	3	0	3	0	5.2	5.2	5.2	74.452	660	660	2	1	1	1		0	4.7988	5.2	0	626.1	626.1	0	13.913	13.913	0	3				2	60;725;882	True;True;True	65;775;941	1941;12455;16602	3349;21674;28771	3349;21674;28771
bcp	bcp	4	4	4	bcp bcp putative bacterioferritin comigratory (BCP) protein 84786:85253 forward MW:17798	1	4	4	4	3	3	3	3	3	3	24.5	24.5	24.5	17.798	155	155	2.1	4	3	1	2	0	11.532	18.7	17.4	135370	100550	34825	11281	8378.8	2902.1	16				3	582;609;802;824	True;True;True;True	623;651;856;881	9797;10016;14214;14215;14216;14217;15036;15037;15038;15039	16653;17047;24648;24649;24650;24651;25735;25736;25737;25738;25739;25740;25741;25742;25743;25744	16653;17047;24648;25742
cbbA,cfxA,fbaA,fda	cbbA,cfxA,fbaA,fda	4	4	4	cbbA,cfxA,fbaA,fda cbbA,cfxA,fbaA,fda Fructose-bisphosphate/sedoheptulose-1, 7-bisphosph ate aldolase 742975:744048 reverse MW:39000	1	4	4	4	4	2	4	2	4	2	14	14	14	39	357	357	2.2	3	4	1	2	0	12.579	14	7.3	9361	6611.4	2749.5	550.65	388.91	161.74	17				4	117;373;586;792	True;True;True;True	126;392;627;845	2942;2943;2944;6401;9845;9846;9847;9848;9849;14172	5257;5258;5259;5260;5261;11079;16723;16724;16725;16726;16727;16728;16729;16730;16731;16732;24583	5257;11079;16730;24583
clpP3	clpP3	2	2	2	clpP3 clpP3 Clp protease proteolytic subunit 1267406:1268011 forward MW:22160	1	2	2	2	2	0	2	0	2	0	9.5	9.5	9.5	22.16	201	201	1.33	2	1			0	7.4413	9.5	0	0	0	0	0	0	0	3				5	550;839	True;True	591;896	9563;9564;15481	16233;16234;26766	16233;26766
clpP4	clpP4	3	3	3	clpP4 clpP4 Clp protease proteolytic subunit 1266710:1267372 forward MW:24307	1	3	3	3	3	1	3	1	3	1	13.2	13.2	13.2	24.306	220	220	1.43	4	3			0	4.9943	13.2	5.5	4016.7	4016.7	0	308.97	308.97	0	11				6	234;698;793	True;True;True	247;745;846	4955;4956;12172;14173;14174;14175;14176	8757;8758;8759;8760;21100;24584;24585;24586;24587;24588;24589	8759;21100;24585
CON__ENSEMBL:ENSBTAP00000024146	CON__ENSEMBL:ENSBTAP00000024146	3	3	3		1	3	3	3	0	3	0	3	0	3	2.3	2.3	2.3	164.34	1477	1477	1	3				0	3.7703	0	2.3	12835	0	12835	149.24	0	149.24	5			+	8	444;487;595	True;True;True	467;520;636	7556;8079;9906	12958;12959;12960;13923;16850	12959;13923;16850
CON__ENSEMBL:ENSBTAP00000031900	CON__ENSEMBL:ENSBTAP00000031900	4	4	4		1	4	4	4	0	4	0	4	0	4	4	4	4	121.45	1064	1064	1.2	4	1			0	24.645	0	4	22429	0	22429	380.15	0	380.15	14			+	9	83;347;488;554	True;True;True;True	89;366;521;595	2436;2437;6075;8080;9570	4304;4305;4306;4307;4308;4309;4310;4311;10521;13924;13925;13926;13927;16241	4305;10521;13925;16241
CON__ENSEMBL:ENSBTAP00000038253	CON__ENSEMBL:ENSBTAP00000038253	14	1	1		1	14	1	1	12	14	1	1	1	1	16.2	1.8	1.8	63.165	606	606	3.5			2	2	1	-2	14.4	16.2	4264000	2308100	1955800	118440	64115	54328	2754	+		+	10	54;114;185;384;385;396;431;535;641;686;779;870;896;897	False;False;False;False;False;False;False;True;False;False;False;False;False;False	58;122;123;197;403;404;416;452;453;576;688;733;830;927;956;957	1763;1764;1765;1766;1767;1768;1769;1770;1771;1772;1773;1774;1775;1776;1777;1778;1779;1780;1781;1782;1783;1784;1785;1786;1787;1788;1789;1790;1791;1792;1793;1794;1795;1796;1797;1798;1799;1800;1801;1802;1803;1804;1805;1806;1807;1808;1809;1810;1811;1812;1813;1814;1815;1816;1817;1818;1819;1820;1821;1822;1823;1824;1825;1826;1827;1828;1829;1830;1831;1832;1833;1834;1835;1836;1837;1838;1839;1840;1841;1842…	3038;3039;3040;3041;3042;3043;3044;3045;3046;3047;3048;3049;3050;3051;3052;3053;3054;3055;3056;3057;3058;3059;3060;3061;3062;3063;3064;3065;3066;3067;3068;3069;3070;3071;3072;3073;3074;3075;3076;3077;3078;3079;3080;3081;3082;3083;3084;3085;3086;3087;3088;3089;3090;3091;3092;3093;3094;3095;3096;3097;3098;3099;3100;3101;3102;3103;3104;3105;3106;3107;3108;3109;3110;3111;3112;3113;3114;3115;3116;3117…	3195;5198;6542;11161;11164;11280;12648;16011;18037;20202;23596;28284;29815;29817	1	465
CON__H-INV:HIT000016045	CON__H-INV:HIT000016045	5	1	1		1	5	1	1	4	4	1	0	1	0	18.2	18.2	18.2	11.441	99	99	3			1		0	11.277	18.2	10.1	270780	102630	168160	45131	17104	28026	95			+	11	509;510;583;896;897	False;False;True;False;False	544;545;624;956;957	8260;8261;8262;8263;8264;8265;8266;8267;8268;8269;8270;8271;8272;8273;8274;8275;8276;8277;8278;8279;8280;8281;8282;8283;8284;8285;8286;8287;8288;8289;8290;8291;8292;8293;8294;8295;8296;8297;8298;8299;8300;8301;8302;8303;8304;8305;8306;8307;8308;8309;8310;8311;8312;8313;9798;17114;17115;17116;17117;17118;17119;17120;17121	14244;14245;14246;14247;14248;14249;14250;14251;14252;14253;14254;14255;14256;14257;14258;14259;14260;14261;14262;14263;14264;14265;14266;14267;14268;14269;14270;14271;14272;14273;14274;14275;14276;14277;14278;14279;14280;14281;14282;14283;14284;14285;14286;14287;14288;14289;14290;14291;14292;14293;14294;14295;14296;14297;14298;14299;14300;14301;14302;14303;14304;14305;14306;14307;14308;14309;143…	14257;14295;16654;29815;29817
CON__P00761	CON__P00761	2	2	2		1	2	2	2	2	2	2	2	2	2	7.8	7.8	7.8	24.409	231	231	2.38	172	275	135	161	0	46.742	7.8	7.8	2078600	57631	2021000	173220	4802.6	168410	958			+	12	464;818	True;True	487;873	7789;7790;7791;7792;7793;7794;7795;7796;7797;7798;7799;7800;7801;7802;14274;14275;14276;14277;14278;14279;14280;14281;14282;14283;14284;14285;14286;14287;14288;14289;14290;14291;14292;14293;14294;14295;14296;14297;14298;14299;14300;14301;14302;14303;14304;14305;14306;14307;14308;14309;14310;14311;14312;14313;14314;14315;14316;14317;14318;14319;14320;14321;14322;14323;14324;14325;14326;14327;14328…	13345;13346;13347;13348;13349;13350;13351;13352;13353;13354;13355;13356;13357;13358;13359;13360;13361;13362;13363;13364;13365;13366;13367;13368;13369;13370;13371;13372;13373;13374;13375;13376;24734;24735;24736;24737;24738;24739;24740;24741;24742;24743;24744;24745;24746;24747;24748;24749;24750;24751;24752;24753;24754;24755;24756;24757;24758;24759;24760;24761;24762;24763;24764;24765;24766;24767;247…	13350;24798
CON__P01030;CON__ENSEMBL:ENSBTAP00000007350	CON__P01030;CON__ENSEMBL:ENSBTAP00000007350	1;1	1;1	1;1	;	2	1	1	1	0	1	0	1	0	1	0.5	0.5	0.5	192.79	1741	1741;1742	1	1				0	3.4469	0	0.5	1557.4	0	1557.4	15.121	0	15.121	1			+	7	567	TRUE	608	9646	16387	16387
CON__P01966	CON__P01966	4	4	4		1	4	4	4	0	4	0	4	0	4	34.5	34.5	34.5	15.184	142	142	1.02	41	1			0	36.859	0	34.5	257010	0	257010	28557	0	28557	113			+	13	458;477;814;833	True;True;True;True	481;504;505;869;890	7600;7891;7892;7893;7894;7895;7896;7897;7898;7899;7900;7901;7902;7903;7904;7905;7906;7907;7908;7909;7910;7911;7912;7913;7914;7915;7916;7917;7918;7919;7920;7921;7922;7923;14264;14265;15463;15464;15465;15466;15467;15468	13029;13535;13536;13537;13538;13539;13540;13541;13542;13543;13544;13545;13546;13547;13548;13549;13550;13551;13552;13553;13554;13555;13556;13557;13558;13559;13560;13561;13562;13563;13564;13565;13566;13567;13568;13569;13570;13571;13572;13573;13574;13575;13576;13577;13578;13579;13580;13581;13582;13583;13584;13585;13586;13587;13588;13589;13590;13591;13592;13593;13594;13595;13596;13597;13598;13599;136…	13029;13545;24719;26711	2	33
CON__P02533;CON__A2A4G1;CON__P35900;CON__Q9D312;CON__Q7Z3Y9	CON__P02533	32;8;3;3;1	17;0;0;0;0	3;0;0;0;0		5	32	17	3	23	32	10	17	1	3	56.1	36.7	10.6	51.621	472	472;456;424;431;468	2.16	52	106	29	29	0	313.67	41.5	56.1	2329500	872530	1457000	68515	25663	42852	1286			+	14	35;49;56;69;70;116;157;158;239;319;322;333;371;388;401;410;427;481;495;566;626;645;750;751;774;785;797;798;841;866;878;879	False;True;False;True;True;False;True;True;True;True;True;False;True;False;False;False;True;True;True;False;False;True;True;True;True;True;False;False;False;False;False;False	38;53;60;75;76;125;167;168;253;254;336;341;352;390;407;421;430;448;510;529;530;607;668;692;801;802;825;837;850;851;898;923;935;936;937;938	1046;1047;1048;1049;1050;1051;1052;1053;1054;1055;1056;1057;1058;1059;1060;1061;1062;1063;1064;1065;1066;1067;1068;1069;1070;1071;1072;1073;1074;1075;1076;1077;1078;1079;1080;1081;1082;1083;1084;1085;1086;1087;1088;1089;1090;1091;1092;1093;1094;1095;1096;1097;1098;1099;1100;1101;1102;1103;1104;1105;1106;1107;1108;1109;1110;1111;1112;1113;1114;1115;1116;1117;1118;1119;1120;1121;1122;1123;1124;1125…	1719;1720;1721;1722;1723;1724;1725;1726;1727;1728;1729;1730;1731;1732;1733;1734;1735;1736;1737;1738;1739;1740;1741;1742;1743;1744;1745;1746;1747;1748;1749;1750;1751;1752;1753;1754;1755;1756;1757;1758;1759;1760;1761;1762;1763;1764;1765;1766;1767;1768;1769;1770;1771;1772;1773;1774;1775;1776;1777;1778;1779;1780;1781;1782;1783;1784;1785;1786;1787;1788;1789;1790;1791;1792;1793;1794;1795;1796;1797;1798…	1774;2842;3242;4061;4112;5255;5743;5788;8790;9763;9788;10311;11075;11181;11642;11773;12616;13624;14022;16374;17136;18127;21930;21953;22915;23977;24599;24606;26828;28182;28523;28759	3;4	119;272
CON__P02538;CON__O95678;CON__Q8VED5;CON__P07744;CON__Q9DCV7;CON__O43790;CON__Q6NT21;CON__P78385;CON__Q14533;CON__REFSEQ:XP_932229	CON__P02538	41;14;10;4;3;2;2;2;2;1	2;0;0;0;0;0;0;0;0;0	2;0;0;0;0;0;0;0;0;0		10	41	2	2	29	41	2	2	2	2	53.2	3.5	3.5	60.044	564	564;551;531;525;457;486;493;493;505;345	2.26	4	25	6	4	0	29.745	40.4	53.2	2534000	951520	1582500	70389	26431	43958	1549			+	15	9;12;13;27;43;54;104;106;169;171;184;228;242;396;408;455;503;509;510;511;534;561;575;580;581;603;617;656;694;695;712;713;737;738;808;865;869;893;896;897;900	False;False;False;False;False;False;False;False;False;False;False;True;False;False;False;False;False;False;False;False;False;False;False;False;False;False;False;True;False;False;False;False;False;False;False;False;False;False;False;False;False	10;13;14;30;46;58;110;112;179;180;182;196;240;241;257;416;428;478;538;544;545;546;575;602;616;621;622;645;659;703;741;742;760;761;787;788;863;922;926;953;956;957;960	75;76;77;78;79;80;81;82;83;84;85;86;87;88;89;90;91;92;93;94;95;96;97;98;99;100;101;102;103;104;105;106;107;108;109;110;221;222;223;224;225;226;227;228;229;230;231;232;233;234;235;236;237;238;578;579;580;581;582;583;584;585;586;587;588;589;590;591;592;593;594;595;596;597;598;599;600;601;602;603;604;605;606;607;608;609;610;611;612;613;614;615;616;617;618;619;620;621;622;623;624;625;626;1525;1763;17…	118;119;120;121;122;123;124;125;126;127;128;129;130;131;132;133;134;135;136;137;138;139;140;141;142;143;144;145;146;147;148;149;150;151;152;153;154;155;156;157;158;159;160;161;162;163;164;165;166;167;168;169;170;171;172;173;174;175;176;177;178;179;180;181;182;183;184;185;186;187;188;189;190;191;192;193;371;372;373;374;375;376;377;378;379;380;381;382;383;384;385;386;387;388;389;390;391;392;393;394…	152;379;397;939;2615;3195;4910;4916;5870;5942;6055;8463;8817;11280;11733;12995;14091;14257;14295;14349;16004;16260;16613;16650;16651;17033;17083;18309;21044;21064;21478;21480;21806;21833;24701;28175;28269;29617;29815;29817;30363	5	452
CON__P02662	CON__P02662	3	3	3		1	3	3	3	2	3	2	3	2	3	18.1	18.1	18.1	22.975	199	199	1.75	4	2	2		0	5.8395	13.1	18.1	14600	9357.6	5242.8	1327.3	850.69	476.62	10			+	16	275;281;909	True;True;True	290;296;969	5244;5245;5246;5247;5248;5263;5264;17440	9288;9289;9290;9291;9292;9313;9314;30557;30558;30559	9288;9314;30557
CON__P02676	CON__P02676	3	3	3		1	3	3	3	0	3	0	3	0	3	4	4	4	56.44	495	495	1	3				0	12.262	0	4	5655.4	0	5655.4	157.09	0	157.09	8			+	17	119;557;558	True;True;True	128;598;599	2946;9576;9577	5263;5264;16248;16249;16250;16251;16252;16253	5263;16248;16253
CON__P02768-1	CON__P02768-1	34	34	30		1	34	34	30	4	34	4	34	3	30	37.3	37.3	37.3	69.366	609	609	1.06	170	2	3	1	0	323.31	7.4	37.3	1073400	12051	1061300	25556	286.94	25269	380			+	18	14;15;61;74;78;87;112;183;191;278;279;366;377;381;382;386;405;406;463;472;474;475;590;605;606;607;648;683;794;813;826;853;854;911	True;True;True;True;True;True;True;True;True;True;True;True;True;True;True;True;True;True;True;True;True;True;True;True;True;True;True;True;True;True;True;True;True;True	15;16;66;67;80;84;93;120;195;203;293;294;385;396;400;401;405;425;426;486;498;500;501;631;647;648;649;695;730;847;868;883;910;911;971	239;240;241;242;243;244;245;1942;1943;1944;1945;1946;2391;2392;2398;2399;2400;2401;2402;2403;2404;2405;2442;2443;2444;2445;2446;2447;2448;2449;2450;2451;2452;2453;2454;2455;2456;2457;2458;2459;2906;3413;3414;3415;3698;3699;3700;3701;3702;3703;3704;3705;3706;3707;3708;3709;3710;3711;3712;3713;3714;3715;3716;3717;3718;3719;3720;3721;3722;3723;5251;5252;5253;5254;5255;6390;6391;6415;6416;6417;6418;6…	399;400;401;402;403;404;405;406;407;408;3350;3351;3352;3353;3354;3355;3356;3357;3358;4229;4230;4231;4232;4243;4244;4245;4246;4247;4248;4249;4250;4251;4252;4253;4254;4255;4256;4257;4258;4259;4260;4261;4262;4263;4317;4318;4319;4320;4321;4322;4323;4324;4325;4326;4327;4328;4329;4330;4331;4332;4333;4334;4335;4336;4337;4338;4339;4340;4341;4342;4343;4344;4345;5191;5192;6039;6040;6041;6042;6043;6044;6045…	400;408;3352;4229;4243;4317;5192;6043;6650;9296;9303;11065;11105;11139;11155;11179;11727;11731;13343;13448;13452;13510;16801;17039;17043;17044;18154;19635;24590;24716;25747;27374;27431;30564	6;7	353;572
CON__P04259	CON__P04259	42	2	2		1	42	2	2	29	42	1	2	1	2	54.1	4.6	4.6	59.998	564	564	2.18	3	10	2	2	0	51.94	39.7	54.1	2468000	913400	1554600	68556	25372	43184	1448			+	19	9;12;13;43;54;57;104;106;169;171;184;242;396;408;455;503;509;510;511;517;534;561;575;580;581;604;617;655;694;695;712;713;737;738;808;844;865;869;893;896;897;900	False;False;False;False;False;True;False;False;False;False;False;False;False;False;False;False;False;False;False;False;False;False;False;False;False;True;False;False;False;False;False;False;False;False;False;False;False;False;False;False;False;False	10;13;14;46;58;61;110;112;179;180;182;196;257;416;428;478;538;544;545;546;553;554;575;602;616;621;622;646;659;702;741;742;760;761;787;788;863;901;922;926;953;956;957;960	75;76;77;78;79;80;81;82;83;84;85;86;87;88;89;90;91;92;93;94;95;96;97;98;99;100;101;102;103;104;105;106;107;108;109;110;221;222;223;224;225;226;227;228;229;230;231;232;233;234;235;236;237;238;1525;1763;1764;1765;1766;1767;1768;1769;1770;1771;1772;1773;1774;1775;1776;1777;1778;1779;1780;1781;1782;1783;1784;1785;1786;1787;1788;1789;1790;1791;1792;1793;1794;1795;1796;1797;1798;1799;1800;1801;1802;180…	118;119;120;121;122;123;124;125;126;127;128;129;130;131;132;133;134;135;136;137;138;139;140;141;142;143;144;145;146;147;148;149;150;151;152;153;154;155;156;157;158;159;160;161;162;163;164;165;166;167;168;169;170;171;172;173;174;175;176;177;178;179;180;181;182;183;184;185;186;187;188;189;190;191;192;193;371;372;373;374;375;376;377;378;379;380;381;382;383;384;385;386;387;388;389;390;391;392;393;394…	152;379;397;2615;3195;3297;4910;4916;5870;5942;6055;8817;11280;11733;12995;14091;14257;14295;14349;14468;16004;16260;16613;16650;16651;17038;17083;18260;21044;21064;21478;21480;21806;21833;24701;27145;28175;28269;29617;29815;29817;30363	5;8	242;452
CON__P04264	CON__P04264	60	60	44		1	60	60	44	46	60	46	60	32	44	56.4	56.4	48	66.017	644	644	2.54	827	1000	900	971	0	323.31	50.3	56.4	12434000	6734900	5699100	355260	192420	162830	6910			+	20	10;11;107;108;114;185;186;197;207;209;210;244;245;296;351;374;375;395;431;438;439;456;457;504;505;509;510;518;519;520;521;526;527;571;572;621;622;623;641;644;657;658;673;676;677;681;686;692;693;761;762;779;786;787;870;871;889;896;897;898	True;True;True;True;True;True;True;True;True;True;True;True;True;True;True;True;True;True;True;True;True;True;True;True;True;True;True;True;True;True;True;True;True;True;True;True;True;True;True;True;True;True;True;True;True;True;True;True;True;True;True;True;True;True;True;True;True;True;True;True	11;12;113;114;115;122;123;197;198;209;219;221;222;259;260;311;370;393;394;415;452;453;461;462;479;480;539;540;544;545;555;556;557;558;559;560;561;562;567;568;612;613;663;664;665;688;691;704;705;720;723;724;728;733;739;740;812;813;830;838;839;927;928;949;956;957;958	111;112;113;114;115;116;117;118;119;120;121;122;123;124;125;126;127;128;129;130;131;132;133;134;135;136;137;138;139;140;141;142;143;144;145;146;147;148;149;150;151;152;153;154;155;156;157;158;159;160;161;162;163;164;165;166;167;168;169;170;171;172;173;174;175;176;177;178;179;180;181;182;183;184;185;186;187;188;189;190;191;192;193;194;195;196;197;198;199;200;201;202;203;204;205;206;207;208;209;210…	194;195;196;197;198;199;200;201;202;203;204;205;206;207;208;209;210;211;212;213;214;215;216;217;218;219;220;221;222;223;224;225;226;227;228;229;230;231;232;233;234;235;236;237;238;239;240;241;242;243;244;245;246;247;248;249;250;251;252;253;254;255;256;257;258;259;260;261;262;263;264;265;266;267;268;269;270;271;272;273;274;275;276;277;278;279;280;281;282;283;284;285;286;287;288;289;290;291;292;293…
CON__P05787;CON__H-INV:HIT000292931;CON__Q9H552	CON__P05787;CON__H-INV:HIT000292931	10;6;4	2;1;1	2;1;1	;	3	10	2	2	9	8	2	0	2	0	12.2	5	5	53.704	483	483;443;499	4				2	1	-2	12.2	7.2	729040	324470	404570	22782	10140	12643	250	+		+	21	169;171;184;342;509;510;576;869;896;897	False;False;False;True;False;False;True;False;False;False	179;180;182;196;361;544;545;617;926;956;957	3319;3320;3321;3322;3323;3324;3325;3326;3327;3328;3329;3330;3331;3332;3351;3352;3353;3354;3355;3356;3357;3358;3359;3360;3361;3362;3363;3364;3365;3366;3367;3368;3369;3370;3371;3372;3373;3374;3375;3376;3416;3417;3418;3419;3420;3421;3422;3423;3424;3425;3426;3427;3428;3429;3430;3431;3432;3433;3434;3435;6051;8260;8261;8262;8263;8264;8265;8266;8267;8268;8269;8270;8271;8272;8273;8274;8275;8276;8277;8278…	5867;5868;5869;5870;5871;5872;5873;5874;5875;5876;5877;5878;5879;5880;5881;5882;5883;5884;5885;5886;5887;5888;5889;5890;5891;5892;5916;5917;5918;5919;5920;5921;5922;5923;5924;5925;5926;5927;5928;5929;5930;5931;5932;5933;5934;5935;5936;5937;5938;5939;5940;5941;5942;5943;5944;5945;5946;5947;5948;5949;5950;5951;5952;5953;5954;5955;5956;5957;5958;5959;5960;5961;5962;5963;5964;5965;5966;5967;5968;5969…	5870;5942;6055;10462;14257;14295;16639;28269;29815;29817	5	378
CON__P08727	CON__P08727	9	1	1		1	9	1	1	7	8	1	0	1	0	18.5	2.2	2.2	44.091	400	400	3			1		0.0078125	2.6051	15.5	16.2	827900	267050	560850	25088	8092.4	16995	276			+	22	388;401;410;467;481;626;743;772;841	False;False;False;True;False;False;False;False;False	407;421;430;490;510;668;793;794;823;898	6451;6452;6453;6454;6455;6456;6695;6696;6697;6698;6699;6700;6701;6702;6703;6704;6705;6706;6707;6708;6709;6710;6711;6712;6713;6714;6715;6716;6717;6718;6719;6720;6721;6722;6723;6724;6725;6726;6727;6728;6729;6730;6731;6732;6733;6734;6735;6736;6737;6738;6769;6770;6771;6772;6773;6774;6775;7809;7929;10067;12569;12570;12571;12572;12573;12574;13173;13174;13175;15487;15488;15489;15490;15491;15492;15493;15…	11181;11182;11183;11184;11185;11186;11187;11615;11616;11617;11618;11619;11620;11621;11622;11623;11624;11625;11626;11627;11628;11629;11630;11631;11632;11633;11634;11635;11636;11637;11638;11639;11640;11641;11642;11643;11644;11645;11646;11647;11648;11649;11650;11651;11652;11653;11654;11655;11656;11657;11658;11659;11660;11661;11662;11663;11664;11665;11666;11667;11668;11669;11670;11671;11672;11673;116…	11181;11642;11773;13384;13624;17136;21877;22893;26828	12	202
CON__P08779;CON__Q9Z2K1;CON__Q3ZAW8	CON__P08779	38;14;14	37;14;14	21;5;5		3	38	37	21	25	38	24	37	10	21	60.3	60.3	40.8	51.267	473	473;469;474	2.16	138	455	102	78	0	323.31	47.8	60.3	2432300	799110	1633200	73708	24216	49492	1520			+	23	35;48;56;72;73;97;116;123;156;162;238;306;320;333;370;388;401;410;426;494;501;566;593;594;599;626;649;650;743;744;749;773;797;798;841;866;878;879	True;True;True;True;True;True;True;True;True;True;True;True;True;True;True;True;False;True;True;True;True;True;True;True;True;True;True;True;True;True;True;True;True;True;True;True;True;True	38;52;60;78;79;103;125;132;166;172;251;252;322;337;338;339;352;389;407;421;430;447;527;528;536;607;634;635;641;668;696;697;793;794;795;800;824;850;851;898;923;935;936;937;938	1046;1047;1048;1049;1050;1051;1052;1053;1054;1055;1056;1057;1058;1059;1060;1061;1062;1063;1064;1065;1066;1067;1068;1069;1070;1071;1072;1073;1074;1075;1076;1077;1078;1079;1080;1081;1082;1083;1084;1085;1086;1087;1088;1089;1090;1091;1092;1093;1094;1095;1096;1097;1098;1099;1100;1101;1102;1103;1104;1105;1106;1107;1108;1109;1110;1111;1112;1113;1114;1115;1116;1117;1118;1119;1120;1121;1122;1123;1124;1125…	1719;1720;1721;1722;1723;1724;1725;1726;1727;1728;1729;1730;1731;1732;1733;1734;1735;1736;1737;1738;1739;1740;1741;1742;1743;1744;1745;1746;1747;1748;1749;1750;1751;1752;1753;1754;1755;1756;1757;1758;1759;1760;1761;1762;1763;1764;1765;1766;1767;1768;1769;1770;1771;1772;1773;1774;1775;1776;1777;1778;1779;1780;1781;1782;1783;1784;1785;1786;1787;1788;1789;1790;1791;1792;1793;1794;1795;1796;1797;1798…	1774;2697;3242;4142;4225;4881;5255;5273;5643;5805;8788;9682;9771;10311;11074;11181;11642;11773;12589;13956;14051;16374;16846;16848;17021;17136;18155;18159;21877;21883;21913;22897;24599;24606;26828;28182;28523;28759	4;12;13;14;15;16	121;239;259;274;289;296
CON__P12035;CON__Q01546	CON__P12035;CON__Q01546	16;12	2;1	1;1	;	2	16	2	1	11	14	1	2	1	1	14.1	3	1.6	64.503	629	629;638	2	1	2	1		0.0075188	2.4403	9.5	12.2	771190	364390	406800	22034	10411	11623	221			+	24	52;111;115;171;184;361;384;385;396;414;432;737;738;869;896;897	False;True;False;False;False;False;False;False;False;True;False;False;False;False;False;False	56;119;124;182;196;380;403;404;416;434;454;455;787;788;926;956;957	1738;2905;2937;2938;3351;3352;3353;3354;3355;3356;3357;3358;3359;3360;3361;3362;3363;3364;3365;3366;3367;3368;3369;3370;3371;3372;3373;3374;3375;3376;3416;3417;3418;3419;3420;3421;3422;3423;3424;3425;3426;3427;3428;3429;3430;3431;3432;3433;3434;3435;6370;6371;6372;6373;6438;6439;6440;6441;6442;6443;6444;6445;6446;6447;6448;6514;7309;7310;7311;7426;7427;7428;12530;12531;12532;12533;12534;12535;125…	2988;5190;5251;5252;5916;5917;5918;5919;5920;5921;5922;5923;5924;5925;5926;5927;5928;5929;5930;5931;5932;5933;5934;5935;5936;5937;5938;5939;5940;5941;5942;5943;5944;5945;5946;5947;5948;5949;5950;5951;5952;5953;5954;5955;5956;5957;5958;5959;5960;5961;5962;5963;5964;5965;5966;5967;5968;5969;5970;5971;5972;5973;5974;5975;5976;5977;5978;5979;5980;5981;5982;5983;5984;5985;5986;5987;5988;6046;6047;6048…	2988;5190;5251;5942;6055;11036;11161;11164;11280;12475;12730;21806;21833;28269;29815;29817
CON__P13645;CON__P02535-1;CON__Q7Z3Y7;CON__Q148H6;CON__Q7Z3Z0;CON__Q7Z3Y8;CON__Q2M2I5	CON__P13645	36;11;4;3;2;2;2	32;9;2;1;1;1;1	30;7;2;1;1;1;0		7	36	32	30	25	36	21	32	19	30	47.9	44	42.2	59.51	593	593;570;486;464;450;459;525	2.46	324	292	405	254	0	323.31	31.7	47.9	5758100	3040700	2717400	205650	108590	97051	2961			+	25	6;7;37;67;88;138;139;249;315;334;341;350;369;388;401;409;422;493;525;541;584;588;589;627;646;647;680;684;710;711;763;842;868;878;879;904	True;True;True;True;True;True;True;True;True;True;True;True;True;False;False;True;True;True;True;True;True;True;True;True;True;True;True;True;True;True;True;True;True;False;False;True	6;7;8;40;73;94;147;148;264;331;353;360;369;388;407;421;429;442;526;566;582;625;629;630;669;693;694;727;731;758;759;814;899;925;935;936;937;938;964	67;68;69;70;71;1163;1164;1165;1166;1167;1168;1169;1170;1171;1172;1173;1174;1175;1176;1177;1178;1179;1180;1181;1182;1183;1184;1185;1186;1187;1188;1189;1190;1191;1192;1193;1194;1195;1196;1197;1198;1199;1200;1201;1202;1203;1204;1205;1206;1207;1208;1209;1210;1211;1212;1213;1214;1215;1216;1217;1218;1219;1220;1221;1222;1223;1224;1225;1226;1227;1228;1229;1230;1231;1232;1233;1234;1235;1236;1237;1238;1239…	104;105;106;107;108;109;1929;1930;1931;1932;1933;1934;1935;1936;1937;1938;1939;1940;1941;1942;1943;1944;1945;1946;1947;1948;1949;1950;1951;1952;1953;1954;1955;1956;1957;1958;1959;1960;1961;1962;1963;1964;1965;1966;1967;1968;1969;1970;1971;1972;1973;1974;1975;1976;1977;1978;1979;1980;1981;1982;1983;1984;1985;1986;1987;1988;1989;1990;1991;1992;1993;1994;1995;1996;1997;1998;1999;2000;2001;2002;2003;…	104;108;2075;3371;4346;5520;5528;8920;9726;10312;10461;10527;11073;11181;11642;11738;12516;13932;15053;16031;16670;16742;16764;17147;18133;18142;19438;19683;21208;21293;22042;26961;28200;28523;28759;30468	4;17;18	150;271;306
CON__P13646-1	CON__P13646-1	12	6	3		1	12	6	3	12	6	6	0	3	0	23.1	15.1	8.1	49.586	458	458	3.14			6	1	0	14.809	23.1	8.1	455260	208080	247170	14227	6502.6	7724.2	252			+	26	35;71;164;321;404;410;588;589;685;723;797;866	False;True;True;True;True;False;False;False;True;True;False;False	38;77;174;340;424;430;629;630;732;773;850;923	1046;1047;1048;1049;1050;1051;1052;1053;1054;1055;1056;1057;1058;1059;1060;1061;1062;1063;1064;1065;1066;1067;1068;1069;1070;1071;1072;1073;1074;1075;1076;1077;1078;1079;1080;1081;1082;1083;1084;1085;1086;1087;1088;1089;1090;1091;1092;1093;1094;1095;1096;1097;1098;1099;1100;1101;1102;1103;1104;1105;1106;1107;1108;1109;1110;1111;1112;1113;1114;1115;1116;1117;1118;1119;1120;1121;1122;1123;1124;1125…	1719;1720;1721;1722;1723;1724;1725;1726;1727;1728;1729;1730;1731;1732;1733;1734;1735;1736;1737;1738;1739;1740;1741;1742;1743;1744;1745;1746;1747;1748;1749;1750;1751;1752;1753;1754;1755;1756;1757;1758;1759;1760;1761;1762;1763;1764;1765;1766;1767;1768;1769;1770;1771;1772;1773;1774;1775;1776;1777;1778;1779;1780;1781;1782;1783;1784;1785;1786;1787;1788;1789;1790;1791;1792;1793;1794;1795;1796;1797;1798…	1774;4113;5851;9787;11726;11773;16742;16764;19785;21671;24599;28182
CON__P13647	CON__P13647	45	38	7		1	45	38	7	36	44	31	37	7	6	50.8	44.1	10.2	62.378	590	590	2.31	130	184	115	89	0	323.31	43.6	49.2	1927400	811250	1116100	55067	23178	31889	1201			+	27	53;104;105;168;171;184;226;242;264;339;391;396;433;449;502;509;510;511;516;533;559;575;580;581;611;617;652;696;697;714;715;747;748;799;803;804;808;819;844;869;873;893;896;897;899	True;True;True;True;False;True;True;True;True;True;True;False;True;True;True;False;False;False;True;True;True;True;True;True;True;True;True;True;True;True;True;True;True;True;True;True;True;True;True;True;True;True;False;False;True	57;110;111;178;182;196;238;257;279;358;410;416;456;472;537;544;545;546;551;552;574;600;616;621;622;653;659;699;743;744;762;763;798;799;852;857;858;859;863;874;875;876;901;926;930;953;956;957;959	1739;1740;1741;1742;1743;1744;1745;1746;1747;1748;1749;1750;1751;1752;1753;1754;1755;1756;1757;1758;1759;1760;1761;1762;2792;2793;2794;2795;2796;2797;2798;2799;2800;2801;3312;3313;3314;3315;3316;3317;3318;3351;3352;3353;3354;3355;3356;3357;3358;3359;3360;3361;3362;3363;3364;3365;3366;3367;3368;3369;3370;3371;3372;3373;3374;3375;3376;3416;3417;3418;3419;3420;3421;3422;3423;3424;3425;3426;3427;3428…	2989;2990;2991;2992;2993;2994;2995;2996;2997;2998;2999;3000;3001;3002;3003;3004;3005;3006;3007;3008;3009;3010;3011;3012;3013;3014;3015;3016;3017;3018;3019;3020;3021;3022;3023;3024;3025;3026;3027;3028;3029;3030;3031;3032;3033;3034;3035;3036;3037;4906;4907;4908;4909;4910;4911;4912;4913;4914;4915;5857;5858;5859;5860;5861;5862;5863;5864;5865;5866;5916;5917;5918;5919;5920;5921;5922;5923;5924;5925;5926…	3016;4910;4915;5861;5942;6055;8433;8817;9136;10406;11191;11280;12734;12976;14057;14257;14295;14349;14433;15998;16254;16613;16650;16651;17055;17083;18176;21081;21091;21487;21488;21899;21911;24610;24655;24668;24701;25666;27145;28269;28321;29617;29815;29817;30313	19;20;21;22	247;274;297;303
CON__P15497	CON__P15497	1	1	1		1	1	1	1	0	1	0	1	0	1	6	6	6	30.276	265	265	1	1				0	8.1179	0	6	6436.4	0	6436.4	321.82	0	321.82	4			+	28	147	TRUE	156	3159	5589;5590;5591;5592	5590
CON__P15636	CON__P15636	9	9	9		1	9	9	9	5	9	5	9	5	9	17.3	17.3	17.3	68.124	653	653	2.73	104	167	212	194	0	258.92	9	17.3	2021300	1029000	992350	74864	38110	36754	1352			+	29	47;94;95;600;601;612;613;642;828	True;True;True;True;True;True;True;True;True	50;51;100;101;642;643;654;655;689;885	1533;1534;1535;1536;1537;1538;1539;1540;1541;1542;1543;1544;1545;1546;1547;1548;1549;1550;1551;2533;2534;2535;2536;2537;2538;2539;2540;2541;2542;2543;2544;2545;2546;2547;2548;2549;2550;2551;2552;2553;2554;2555;2556;2557;2558;2559;2560;2561;2562;2563;2564;2565;2566;2567;2568;2569;2570;2571;2572;2573;2574;2575;2576;2577;2578;2579;2580;2581;2582;2583;2584;2585;2586;2587;2588;2589;2590;2591;2592;2593…	2633;2634;2635;2636;2637;2638;2639;2640;2641;2642;2643;2644;2645;2646;2647;2648;2649;2650;2651;2652;2653;2654;2655;2656;2657;2658;2659;2660;2661;2662;2663;2664;4475;4476;4477;4478;4479;4480;4481;4482;4483;4484;4485;4486;4487;4488;4489;4490;4491;4492;4493;4494;4495;4496;4497;4498;4499;4500;4501;4502;4503;4504;4505;4506;4507;4508;4509;4510;4511;4512;4513;4514;4515;4516;4517;4518;4519;4520;4521;4522…	2646;4657;4874;17028;17029;17060;17063;18119;26437	23	301
CON__P19013	CON__P19013	10	7	6		1	10	7	6	10	4	7	1	6	1	17.8	13.5	11.4	63.91	594	594	2.5	2	6	3	3	0	52.221	17.8	5.9	742000	351960	390040	20611	9776.7	10834	270			+	30	54;171;199;312;512;784;822;859;873;891	False;False;True;True;True;True;True;True;False;True	58;182;211;328;547;836;879;916;930;951	1763;1764;1765;1766;1767;1768;1769;1770;1771;1772;1773;1774;1775;1776;1777;1778;1779;1780;1781;1782;1783;1784;1785;1786;1787;1788;1789;1790;1791;1792;1793;1794;1795;1796;1797;1798;1799;1800;1801;1802;1803;1804;1805;1806;1807;1808;1809;1810;1811;1812;1813;1814;1815;1816;1817;1818;1819;1820;1821;1822;1823;1824;1825;1826;1827;1828;1829;1830;1831;1832;1833;1834;1835;1836;1837;1838;1839;1840;1841;1842…	3038;3039;3040;3041;3042;3043;3044;3045;3046;3047;3048;3049;3050;3051;3052;3053;3054;3055;3056;3057;3058;3059;3060;3061;3062;3063;3064;3065;3066;3067;3068;3069;3070;3071;3072;3073;3074;3075;3076;3077;3078;3079;3080;3081;3082;3083;3084;3085;3086;3087;3088;3089;3090;3091;3092;3093;3094;3095;3096;3097;3098;3099;3100;3101;3102;3103;3104;3105;3106;3107;3108;3109;3110;3111;3112;3113;3114;3115;3116;3117…	3195;5942;7212;9715;14409;23975;25733;28138;28321;29409	24	109
CON__P20930	CON__P20930	8	8	8		1	8	8	8	7	4	7	4	7	4	6	6	6	435.16	4061	4061	2.27	9	5	8	4	0	16.745	4.7	1.8	597680	574170	23511	2381.2	2287.5	93.671	35			+	31	142;218;229;263;282;284;286;358	True;True;True;True;True;True;True;True	151;230;242;278;297;299;301;377	3129;3130;3131;3132;3133;3134;3135;3136;3137;3138;3139;4727;4780;5153;5154;5155;5156;5157;5158;5265;5266;5268;5270;6365;6366;6367	5547;5548;5549;5550;5551;5552;5553;5554;5555;5556;5557;5558;5559;5560;5561;5562;5563;8373;8466;8467;9125;9126;9127;9128;9129;9130;9131;9132;9315;9316;9318;9320;11031;11032;11033	5553;8373;8467;9131;9315;9318;9320;11032
CON__P35527	CON__P35527	42	42	41		1	42	42	41	24	42	24	42	23	41	60.4	60.4	60.4	62.129	623	623	2.37	708	719	559	548	0	323.31	44.3	60.4	7464300	3414100	4050300	248810	113800	135010	4592			+	32	81;82;92;131;166;176;195;212;213;250;271;272;301;316;329;330;354;372;401;402;403;482;483;496;497;545;546;563;564;568;569;597;598;637;638;659;722;777;778;780;856;857	True;True;True;True;True;True;True;True;True;True;True;True;True;True;True;True;True;True;True;True;True;True;True;True;True;True;True;True;True;True;True;True;True;True;True;True;True;True;True;True;True;True	87;88;98;140;176;187;188;207;224;225;265;286;287;316;332;333;348;349;373;391;421;422;423;511;512;513;531;532;586;587;604;605;609;610;638;639;640;679;680;681;682;683;684;706;771;772;828;829;831;832;913;914	2408;2409;2410;2411;2412;2413;2414;2415;2416;2417;2418;2419;2420;2421;2422;2423;2424;2425;2426;2427;2428;2429;2430;2431;2432;2433;2434;2435;2473;2474;2475;2476;2477;2478;2479;2480;2481;2482;2483;2484;2485;2486;2487;2488;2489;2490;2491;2492;2493;2494;2495;2496;2497;2498;2499;2500;2501;2502;2503;2504;2505;2506;2507;2508;2509;2510;2511;2512;2513;2514;2515;2516;2517;2518;2519;2520;2521;2522;2523;2524…	4271;4272;4273;4274;4275;4276;4277;4278;4279;4280;4281;4282;4283;4284;4285;4286;4287;4288;4289;4290;4291;4292;4293;4294;4295;4296;4297;4298;4299;4300;4301;4302;4303;4372;4373;4374;4375;4376;4377;4378;4379;4380;4381;4382;4383;4384;4385;4386;4387;4388;4389;4390;4391;4392;4393;4394;4395;4396;4397;4398;4399;4400;4401;4402;4403;4404;4405;4406;4407;4408;4409;4410;4411;4412;4413;4414;4415;4416;4417;4418…	4299;4303;4422;5339;5855;6007;6751;7653;7759;9002;9213;9245;9660;9736;10274;10295;10546;11078;11642;11719;11725;13703;13784;14029;14034;16145;16214;16278;16361;16389;16510;16880;17020;17279;17299;18684;21630;23330;23499;23907;27669;28119	25;26;27;28;29;30	157;245;269;276;286;326
CON__P35908;CON__Q9R0H5	CON__P35908	46;3	41;1	29;0		2	46	41	29	41	42	37	37	26	27	61.7	58.3	47.6	65.865	645	645;524	2.48	122	180	106	140	0	323.31	54.1	59.8	3512100	1877200	1634900	83622	44696	38927	1831			+	33	3;54;110;115;171;185;204;205;206;211;214;215;251;265;296;361;384;385;396;432;440;446;447;506;507;511;542;543;620;630;679;691;735;736;800;801;820;821;825;849;870;896;897;902;905;908	True;True;True;True;True;False;True;True;True;True;True;True;True;True;False;True;True;True;True;True;True;True;True;True;True;True;True;True;True;True;True;True;True;True;True;True;True;True;True;True;False;False;False;True;True;True	3;58;117;118;124;182;197;216;217;218;223;226;227;266;280;311;380;403;404;416;454;455;463;469;470;541;542;546;583;584;662;672;726;738;785;786;853;854;855;877;878;882;906;927;956;957;962;965;968	52;53;54;55;56;57;58;59;1763;1764;1765;1766;1767;1768;1769;1770;1771;1772;1773;1774;1775;1776;1777;1778;1779;1780;1781;1782;1783;1784;1785;1786;1787;1788;1789;1790;1791;1792;1793;1794;1795;1796;1797;1798;1799;1800;1801;1802;1803;1804;1805;1806;1807;1808;1809;1810;1811;1812;1813;1814;1815;1816;1817;1818;1819;1820;1821;1822;1823;1824;1825;1826;1827;1828;1829;1830;1831;1832;1833;1834;1835;1836;1837;…	85;86;87;88;89;90;91;92;93;3038;3039;3040;3041;3042;3043;3044;3045;3046;3047;3048;3049;3050;3051;3052;3053;3054;3055;3056;3057;3058;3059;3060;3061;3062;3063;3064;3065;3066;3067;3068;3069;3070;3071;3072;3073;3074;3075;3076;3077;3078;3079;3080;3081;3082;3083;3084;3085;3086;3087;3088;3089;3090;3091;3092;3093;3094;3095;3096;3097;3098;3099;3100;3101;3102;3103;3104;3105;3106;3107;3108;3109;3110;3111;31…	90;3195;5180;5251;5942;6542;7250;7324;7329;7638;8321;8341;9027;9165;9525;11036;11161;11164;11280;12730;12945;12965;12969;14230;14235;14349;16044;16050;17097;17196;19434;20735;21752;21780;24615;24624;25676;25707;25745;27171;28284;29815;29817;30419;30488;30524	31	263
CON__P48668	CON__P48668	42	23	0		1	42	23	0	30	42	16	23	0	0	54.1	34.8	0	60.024	564	564	2.05	58	162	32	20	0	323.31	41.3	54.1	2559700	938490	1621300	71104	26069	45035	1540			+	34	9;12;13;27;43;54;104;106;169;171;184;242;396;408;455;503;509;510;511;517;534;561;575;580;581;603;617;655;694;695;712;713;737;738;808;844;865;869;893;896;897;900	True;True;True;True;True;False;False;True;True;False;False;False;False;True;True;True;False;False;False;True;True;True;False;False;False;True;False;True;True;True;True;True;True;True;False;False;True;False;False;False;False;True	10;13;14;30;46;58;110;112;179;180;182;196;257;416;428;478;538;544;545;546;553;554;575;602;616;621;622;645;659;702;741;742;760;761;787;788;863;901;922;926;953;956;957;960	75;76;77;78;79;80;81;82;83;84;85;86;87;88;89;90;91;92;93;94;95;96;97;98;99;100;101;102;103;104;105;106;107;108;109;110;221;222;223;224;225;226;227;228;229;230;231;232;233;234;235;236;237;238;578;579;580;581;582;583;584;585;586;587;588;589;590;591;592;593;594;595;596;597;598;599;600;601;602;603;604;605;606;607;608;609;610;611;612;613;614;615;616;617;618;619;620;621;622;623;624;625;626;1525;1763;17…	118;119;120;121;122;123;124;125;126;127;128;129;130;131;132;133;134;135;136;137;138;139;140;141;142;143;144;145;146;147;148;149;150;151;152;153;154;155;156;157;158;159;160;161;162;163;164;165;166;167;168;169;170;171;172;173;174;175;176;177;178;179;180;181;182;183;184;185;186;187;188;189;190;191;192;193;371;372;373;374;375;376;377;378;379;380;381;382;383;384;385;386;387;388;389;390;391;392;393;394…	152;379;397;939;2615;3195;4910;4916;5870;5942;6055;8817;11280;11733;12995;14091;14257;14295;14349;14468;16004;16260;16613;16650;16651;17033;17083;18260;21044;21064;21478;21480;21806;21833;24701;27145;28175;28269;29617;29815;29817;30363	5;8	242;452
CON__P50446	CON__P50446	25	2	1		1	25	2	1	15	25	0	2	0	1	32.5	4.7	3.1	59.334	553	553	1.67	1	2			1	-2	21.2	32.5	1379700	414550	965130	39419	11844	27575	585	+		+	35	12;13;52;104;106;169;171;184;242;246;396;408;455;534;561;681;712;713;737;738;869;873;896;897;900	False;False;True;False;False;False;False;False;False;True;False;False;False;False;False;False;False;False;False;False;False;False;False;False;False	13;14;56;110;112;179;180;182;196;257;261;416;428;478;575;602;728;760;761;787;788;926;930;956;957;960	221;222;223;224;225;226;227;228;229;230;231;232;233;234;235;236;237;238;1738;2792;2793;2794;2795;2796;2797;2798;2799;2800;2802;2803;2804;3319;3320;3321;3322;3323;3324;3325;3326;3327;3328;3329;3330;3331;3332;3351;3352;3353;3354;3355;3356;3357;3358;3359;3360;3361;3362;3363;3364;3365;3366;3367;3368;3369;3370;3371;3372;3373;3374;3375;3376;3416;3417;3418;3419;3420;3421;3422;3423;3424;3425;3426;3427;34…	371;372;373;374;375;376;377;378;379;380;381;382;383;384;385;386;387;388;389;390;391;392;393;394;395;396;397;398;2988;4906;4907;4908;4909;4910;4911;4912;4913;4914;4916;4917;4918;4919;5867;5868;5869;5870;5871;5872;5873;5874;5875;5876;5877;5878;5879;5880;5881;5882;5883;5884;5885;5886;5887;5888;5889;5890;5891;5892;5916;5917;5918;5919;5920;5921;5922;5923;5924;5925;5926;5927;5928;5929;5930;5931;5932;59…	379;397;2988;4910;4916;5870;5942;6055;8817;8855;11280;11733;12995;16004;16260;19527;21478;21480;21806;21833;28269;28321;29815;29817;30363	5	441
CON__Q03247	CON__Q03247	1	1	1		1	1	1	1	0	1	0	1	0	1	3.8	3.8	3.8	35.979	316	316	1	1				0	24.625	0	3.8	626.49	0	626.49	31.324	0	31.324	1			+	36	731	TRUE	781	12493	21740	21740
CON__Q04695;CON__Q9C075;CON__Q99PS0	CON__Q04695	26;1;1	10;1;1	2;0;0		3	26	10	2	19	26	7	10	2	2	43.3	22	4.9	48.105	432	432;422;422	1.98	22	28	11	5	0	54.374	37.3	43.3	1255900	425870	829990	36937	12526	24411	509			+	37	36;55;58;68;157;158;319;333;371;388;401;410;428;495;565;626;645;750;751;764;769;772;797;798;841;867	True;True;True;True;False;False;False;False;False;False;False;False;True;False;True;False;False;False;False;True;True;True;False;False;False;True	39;59;62;74;167;168;336;352;390;407;421;430;449;529;530;606;668;692;801;802;815;820;823;850;851;898;924	1136;1137;1138;1139;1140;1141;1142;1143;1144;1145;1146;1147;1148;1149;1150;1151;1152;1153;1154;1155;1156;1157;1158;1159;1160;1161;1162;1868;1869;1870;1921;1922;1923;1924;1925;1926;1927;1928;1929;1930;1931;1932;1933;1934;1935;1936;1937;2268;2269;2270;2271;3236;3237;3238;3239;3240;3241;3242;3243;3244;3245;3246;3247;3248;3249;3250;3251;3252;3253;3254;3255;3256;3257;3258;3259;3260;3261;3262;3263;5505…	1870;1871;1872;1873;1874;1875;1876;1877;1878;1879;1880;1881;1882;1883;1884;1885;1886;1887;1888;1889;1890;1891;1892;1893;1894;1895;1896;1897;1898;1899;1900;1901;1902;1903;1904;1905;1906;1907;1908;1909;1910;1911;1912;1913;1914;1915;1916;1917;1918;1919;1920;1921;1922;1923;1924;1925;1926;1927;1928;3214;3215;3216;3317;3318;3319;3320;3321;3322;3323;3324;3325;3326;3327;3328;3329;3330;3331;3332;3333;3334…	1890;3215;3321;4029;5743;5788;9763;10311;11075;11181;11642;11773;12632;14022;16369;17136;18127;21930;21953;22043;22885;22893;24599;24606;26828;28187
CON__Q0VBK2	CON__Q0VBK2	3	2	2		1	3	2	2	2	2	1	1	1	1	7.7	5.5	5.5	50.66	452	452	4				2	0.0081967	2.9217	4	6	1105	842.94	262.06	32.5	24.792	7.7076	5			+	38	560;682;812	True;False;True	601;729;867	9579;11340;11341;11342;11343;14262	16255;19630;19631;19632;19633;24715	16255;19630;24715	32	370
CON__Q0VCM5	CON__Q0VCM5	1	1	1		1	1	1	1	0	1	0	1	0	1	1.3	1.3	1.3	101.24	906	906	1	3				0.007874	2.6118	0	1.3	5350.8	0	5350.8	116.32	0	116.32	4			+	39	4	TRUE	4	60;61;62	94;95;96;97	94
CON__Q2UVX4	CON__Q2UVX4	7	7	7		1	7	7	7	2	5	2	5	2	5	4.5	4.5	4.5	187.37	1662	1662	1.7	7		2	1	0	12.81	1.6	2.9	29220	508.04	28712	270.56	4.704	265.86	14			+	40	256;317;318;346;771;834;903	True;True;True;True;True;True;True	271;334;335;365;822;891;963	5123;5502;5503;5504;6074;13171;13172;15469;17389;17390	9079;9754;9755;9756;9757;9758;9759;9760;9761;10520;22890;22891;22892;26734;30427;30428	9079;9755;9760;10520;22890;26734;30428
CON__Q32PJ2	CON__Q32PJ2	2	2	2		1	2	2	2	0	2	0	2	0	2	6.1	6.1	6.1	43.017	380	380	1	2				0	13.313	0	6.1	8851.4	0	8851.4	368.81	0	368.81	3			+	41	367;796	True;True	386;849	6392;14179	11070;24592;24593	11070;24592
CON__Q3SX09;CON__P02070	CON__Q3SX09	3;1	3;1	3;1		2	3	3	3	1	2	1	2	1	2	14.4	14.4	14.4	22.06	201	201;145	1.09	41	2	1		0	32.311	5	9.5	80107	3396.3	76711	7282.4	308.76	6973.7	70			+	42	16;418;437	True;True;True	17;438;460	246;7324;7434;7435;7436;7437;7438;7439;7440;7441;7442;7443;7444;7445;7446;7447;7448;7449;7450;7451;7452;7453;7454;7455;7456;7457;7458;7459;7460;7461;7462;7463;7464;7465;7466;7467;7468;7469;7470;7471;7472;7473;7474;7475	409;12506;12507;12508;12744;12745;12746;12747;12748;12749;12750;12751;12752;12753;12754;12755;12756;12757;12758;12759;12760;12761;12762;12763;12764;12765;12766;12767;12768;12769;12770;12771;12772;12773;12774;12775;12776;12777;12778;12779;12780;12781;12782;12783;12784;12785;12786;12787;12788;12789;12790;12791;12792;12793;12794;12795;12796;12797;12798;12799;12800;12801;12802;12803;12804;12805;12806…	409;12507;12745
CON__Q3SX14	CON__Q3SX14	7	7	7		1	7	7	7	0	7	0	7	0	7	11.8	11.8	11.8	85.686	781	781	1	10				0	58.623	0	11.8	13402	0	13402	343.64	0	343.64	14			+	43	20;102;163;287;548;591;907	True;True;True;True;True;True;True	22;108;173;302;589;632;967	266;267;2790;3307;5271;5272;5273;9561;9896;17423	440;441;442;4904;5849;5850;9321;9322;9323;16231;16833;16834;16835;30494	440;4904;5849;9322;16231;16833;30494
CON__Q3TTY5	CON__Q3TTY5	12	1	1		1	12	1	1	11	11	1	0	1	0	8.9	1.4	1.4	70.922	707	707	4				1	1	-2	8.9	7.5	1200500	652560	547970	27919	15176	12743	417	+		+	44	114;171;204;205;361;384;385;431;821;896;897;901	False;False;False;False;False;False;False;False;False;False;False;True	122;123;182;216;217;380;403;404;452;453;878;956;957;961	2908;2909;2910;2911;2912;2913;2914;2915;2916;2917;2918;2919;2920;2921;2922;2923;2924;2925;2926;2927;2928;2929;2930;2931;2932;2933;2934;2935;2936;3351;3352;3353;3354;3355;3356;3357;3358;3359;3360;3361;3362;3363;3364;3365;3366;3367;3368;3369;3370;3371;3372;3373;3374;3375;3376;4033;4034;4035;4036;4037;4038;4039;4040;4041;4042;4043;4044;4045;4046;4047;4048;4049;4050;4051;4052;4053;4054;4055;4056;4057…	5195;5196;5197;5198;5199;5200;5201;5202;5203;5204;5205;5206;5207;5208;5209;5210;5211;5212;5213;5214;5215;5216;5217;5218;5219;5220;5221;5222;5223;5224;5225;5226;5227;5228;5229;5230;5231;5232;5233;5234;5235;5236;5237;5238;5239;5240;5241;5242;5243;5244;5245;5246;5247;5248;5249;5250;5916;5917;5918;5919;5920;5921;5922;5923;5924;5925;5926;5927;5928;5929;5930;5931;5932;5933;5934;5935;5936;5937;5938;5939…	5198;5942;7250;7324;11036;11161;11164;12648;25707;29815;29817;30412	1	488
CON__Q3ZBS7	CON__Q3ZBS7	3	3	3		1	3	3	3	0	3	0	3	0	3	5.4	5.4	5.4	54.099	484	484	1	3				0	16.318	0	5.4	6778	0	6778	338.9	0	338.9	8			+	45	62;113;421	True;True;True	68;121;441	1947;2907;7328	3359;3360;5193;5194;12512;12513;12514;12515	3359;5193;12512
CON__Q5D862	CON__Q5D862	6	6	6		1	6	6	6	6	4	6	4	6	4	5.5	5.5	5.5	248.07	2391	2391	2.25	10	13	7	6	0	208.68	5.5	4.3	38709	22143	16567	502.72	287.57	215.15	41			+	46	193;280;283;587;666;706	True;True;True;True;True;True	205;295;298;628;713;754	3725;3726;3727;3728;3729;3730;3731;3732;3733;3734;3735;3736;3737;5256;5257;5258;5259;5260;5261;5262;5267;9850;9851;9852;9853;9854;9855;9856;10952;10953;10954;10955;10956;10957;10958;12191	6688;6689;6690;6691;6692;6693;6694;6695;6696;6697;6698;6699;6700;6701;6702;6703;9304;9305;9306;9307;9308;9309;9310;9311;9312;9317;16733;16734;16735;16736;16737;16738;16739;16740;18924;18925;18926;18927;18928;18929;18930;18931;21140	6702;9307;9317;16733;18928;21140
CON__Q6IFX2	CON__Q6IFX2	20	1	1		1	20	1	1	14	20	0	1	0	1	35.2	2.9	2.9	50.133	452	452	4				1	1	-2	23.5	35.2	769500	223390	546110	23318	6769.4	16549	488	+		+	47	35;69;70;116;123;159;239;319;371;388;410;481;495;626;769;774;797;798;841;866	False;False;False;False;False;True;False;False;False;False;False;False;False;False;False;False;False;False;False;False	38;75;76;125;132;169;253;254;336;390;407;430;510;529;530;668;820;825;850;851;898;923	1046;1047;1048;1049;1050;1051;1052;1053;1054;1055;1056;1057;1058;1059;1060;1061;1062;1063;1064;1065;1066;1067;1068;1069;1070;1071;1072;1073;1074;1075;1076;1077;1078;1079;1080;1081;1082;1083;1084;1085;1086;1087;1088;1089;1090;1091;1092;1093;1094;1095;1096;1097;1098;1099;1100;1101;1102;1103;1104;1105;1106;1107;1108;1109;1110;1111;1112;1113;1114;1115;1116;1117;1118;1119;1120;1121;1122;1123;1124;1125…	1719;1720;1721;1722;1723;1724;1725;1726;1727;1728;1729;1730;1731;1732;1733;1734;1735;1736;1737;1738;1739;1740;1741;1742;1743;1744;1745;1746;1747;1748;1749;1750;1751;1752;1753;1754;1755;1756;1757;1758;1759;1760;1761;1762;1763;1764;1765;1766;1767;1768;1769;1770;1771;1772;1773;1774;1775;1776;1777;1778;1779;1780;1781;1782;1783;1784;1785;1786;1787;1788;1789;1790;1791;1792;1793;1794;1795;1796;1797;1798…	1774;4061;4112;5255;5273;5789;8790;9763;11075;11181;11773;13624;14022;17136;22885;22915;24599;24606;26828;28182	3	251
CON__Q6KB66-1	CON__Q6KB66-1	5	5	4		1	5	5	4	3	4	3	4	2	3	12.6	12.6	10.4	50.525	452	452	1.67	7	6	2		0	10.375	6.9	10.6	4277.5	2658.9	1618.7	118.82	73.858	44.963	15			+	48	399;632;643;682;740	True;True;True;True;True	419;674;690;729;790	6679;6680;10118;10119;10120;10121;10501;10502;11340;11341;11342;11343;12557;12558;12559	11594;11595;17228;17229;17230;17231;18120;18121;19630;19631;19632;19633;21857;21858;21859	11595;17228;18120;19630;21858
CON__Q7Z794	CON__Q7Z794	8	3	2		1	8	3	2	6	7	2	2	1	2	10.6	5.5	3.5	61.802	578	578	3.2	2		34	14	0	3.5056	8.8	8.5	1409500	621630	787850	41455	18283	23172	736			+	50	171;185;678;699;870;896;897;912	False;False;True;True;False;False;False;True	182;197;725;746;927;956;957;972	3351;3352;3353;3354;3355;3356;3357;3358;3359;3360;3361;3362;3363;3364;3365;3366;3367;3368;3369;3370;3371;3372;3373;3374;3375;3376;3436;3437;3438;3439;3440;3441;3442;3443;3444;3445;3446;3447;3448;3449;3450;3451;3452;3453;3454;3455;3456;3457;3458;3459;3460;3461;3462;3463;3464;3465;3466;3467;3468;3469;3470;3471;3472;3473;3474;3475;3476;3477;3478;3479;3480;3481;3482;3483;3484;3485;3486;3487;3488;3489…	5916;5917;5918;5919;5920;5921;5922;5923;5924;5925;5926;5927;5928;5929;5930;5931;5932;5933;5934;5935;5936;5937;5938;5939;5940;5941;5942;5943;5944;5945;5946;5947;5948;5949;5950;5951;5952;5953;5954;5955;5956;5957;5958;5959;5960;5961;5962;5963;5964;5965;5966;5967;5968;5969;5970;5971;5972;5973;5974;5975;5976;5977;5978;5979;5980;5981;5982;5983;5984;5985;5986;5987;5988;6084;6085;6086;6087;6088;6089;6090…	5942;6542;19429;21101;28284;29815;29817;30570
CON__Q86YZ3	CON__Q86YZ3	9	9	9		1	9	9	9	6	8	6	8	6	8	12.6	12.6	12.6	282.39	2850	2850	2.61	5	11	6	9	0	202.47	8.6	11.6	71538	37852	33686	687.86	363.96	323.9	33			+	51	231;240;247;267;268;269;585;665;719	True;True;True;True;True;True;True;True;True	244;255;262;282;283;284;626;712;767	4940;4941;4942;4943;4974;4975;4976;4977;5008;5189;5190;5191;5192;5193;5194;5195;5196;5197;5198;5199;5200;5201;9840;9841;9842;9843;9844;10949;10950;10951;12400	8738;8739;8740;8741;8792;8793;8794;8795;8858;9191;9192;9193;9194;9195;9196;9197;9198;9199;9200;9201;9202;9203;9204;9205;16718;16719;16720;16721;16722;18921;18922;18923;21501	8741;8794;8858;9195;9202;9204;16719;18921;21501
CON__Q8BGZ7	CON__Q8BGZ7	15	1	1		1	15	1	1	10	15	1	1	1	1	17.6	1.8	1.8	59.74	551	551	1.83	1	5			0.0074074	2.2904	14	17.6	1036300	293580	742720	28786	8154.9	20631	485			+	52	12;13;111;169;171;184;396;522;681;712;713;869;896;897;900	False;False;False;False;False;False;False;True;False;False;False;False;False;False;False	13;14;119;179;180;182;196;416;563;728;760;761;926;956;957;960	221;222;223;224;225;226;227;228;229;230;231;232;233;234;235;236;237;238;2905;3319;3320;3321;3322;3323;3324;3325;3326;3327;3328;3329;3330;3331;3332;3351;3352;3353;3354;3355;3356;3357;3358;3359;3360;3361;3362;3363;3364;3365;3366;3367;3368;3369;3370;3371;3372;3373;3374;3375;3376;3416;3417;3418;3419;3420;3421;3422;3423;3424;3425;3426;3427;3428;3429;3430;3431;3432;3433;3434;3435;6514;8746;8747;8748;87…	371;372;373;374;375;376;377;378;379;380;381;382;383;384;385;386;387;388;389;390;391;392;393;394;395;396;397;398;5190;5867;5868;5869;5870;5871;5872;5873;5874;5875;5876;5877;5878;5879;5880;5881;5882;5883;5884;5885;5886;5887;5888;5889;5890;5891;5892;5916;5917;5918;5919;5920;5921;5922;5923;5924;5925;5926;5927;5928;5929;5930;5931;5932;5933;5934;5935;5936;5937;5938;5939;5940;5941;5942;5943;5944;5945;59…	379;397;5190;5870;5942;6055;11280;14980;19527;21478;21480;28269;29815;29817;30363	5	439
CON__Q8N1N4-2;CON__Q7RTT2	CON__Q8N1N4-2;CON__Q7RTT2	4;4	2;2	2;2	;	2	4	2	2	3	4	1	2	1	2	6.3	4.6	4.6	56.964	521	521;521	1.75	2	1	1		0	10.301	4	6.3	96733	40516	56217	2763.8	1157.6	1606.2	60			+	49	184;781;860;869	False;True;True;False	196;833;917;926	3416;3417;3418;3419;3420;3421;3422;3423;3424;3425;3426;3427;3428;3429;3430;3431;3432;3433;3434;3435;13767;13768;13769;16293;16342;16343;16344;16345;16346;16347;16348;16349;16350	6046;6047;6048;6049;6050;6051;6052;6053;6054;6055;6056;6057;6058;6059;6060;6061;6062;6063;6064;6065;6066;6067;6068;6069;6070;6071;6072;6073;6074;6075;6076;6077;6078;6079;6080;6081;6082;6083;23968;23969;23970;23971;23972;28147;28263;28264;28265;28266;28267;28268;28269;28270;28271;28272;28273;28274;28275;28276;28277;28278;28279	6055;23968;28147;28269
CON__Q95121	CON__Q95121	1	1	1		1	1	1	1	0	1	0	1	0	1	3.4	3.4	3.4	46.228	416	416	1	1				0	10.587	0	3.4	1100.8	0	1100.8	44.033	0	44.033	1			+	53	387	TRUE	406	6450	11180	11180
CON__Q9TRI1	CON__Q9TRI1	4	4	4		1	4	4	4	1	4	1	4	1	4	4.8	4.8	4.8	106.19	946	946	1.38	7			1	0	46.074	0.8	4.8	16558	1014.4	15543	301.05	18.443	282.61	12			+	54	198;332;365;858	True;True;True;True	210;351;384;915	4026;5975;5976;6387;6388;6389;16284;16285	7210;7211;10302;10303;10304;10305;10306;10307;11062;11063;11064;28131;28132	7210;10303;11064;28132
csoS3	csoS3	1	1	1	csoS3 csoS3 carboxysome shell protein CsoS3 523329:524858 forward MW:57306	1	1	1	1	1	0	1	0	1	0	2.2	2.2	2.2	57.305	509	509	1	1				0.0074627	2.302	2.2	0	669.45	669.45	0	25.748	25.748	0	1				55	492	TRUE	525	8084	13931	13931
cysK1	cysK1	3	3	3	cysK1 cysK1 O-acetylserine (thiol)-lyase A 386171:387157 reverse MW:34981	1	3	3	3	3	2	3	2	3	2	10.1	10.1	10.1	34.981	328	328	1.5	6	1		1	0	21.461	10.1	6.7	6848.7	6340.3	508.41	380.48	352.24	28.245	12				56	331;392;770	True;True;True	350;411;821	5974;6476;6477;6478;6479;13168;13169;13170	10299;10300;10301;11231;11232;11233;11234;11235;11236;22887;22888;22889	10299;11233;22889
DHSS	DHSS	1	1	1	DHSS DHSS soluble hydrogenase small subunit 32543:33697 reverse MW:42373	1	1	1	1	1	0	1	0	1	0	3.1	3.1	3.1	42.372	384	384	1.5	1	1			0.008	2.7283	3.1	0	1301.3	1301.3	0	56.579	56.579	0	2				57	64	TRUE	70	1950;1951	3366;3367	3366
dnaK2	dnaK2	1	1	1	dnaK2 dnaK2 Molecular chaperone DnaK2, heat shock protein hsp70-2 1641476:1643380 reverse MW:68244	1	1	1	1	0	1	0	1	0	1	1.9	1.9	1.9	68.243	634	634	4				1	0	3.667	0	1.9	1140.2	0	1140.2	30.006	0	30.006	1				58	524	TRUE	565	8788	15052	15052
eno	eno	12	12	12	eno eno Enolase 201456:202748 forward MW:45867	1	12	12	12	12	2	12	2	12	2	30.5	30.5	30.5	45.866	430	430	1.72	46	45	5	6	0	312.59	30.5	7.4	335090	332800	2289.5	18616	18489	127.19	172				59	5;29;79;170;257;294;303;434;633;634;654;862	True;True;True;True;True;True;True;True;True;True;True;True	5;32;85;181;272;309;318;457;675;676;701;919	63;64;65;66;629;630;631;2406;3333;3334;3335;3336;3337;3338;3339;3340;3341;3342;3343;3344;3345;3346;3347;3348;3349;3350;5124;5125;5126;5288;5289;5290;5291;5292;5293;5294;5295;5296;5297;5298;5299;5300;5301;5302;5303;5304;5305;5306;5307;5308;5309;5310;5311;5312;5313;5314;5448;5449;5450;7430;10122;10123;10124;10125;10126;10127;10128;10129;10130;10131;10132;10133;10134;10135;10136;10137;10138;10139;10…	98;99;100;101;102;103;1028;1029;1030;1031;4264;4265;4266;4267;4268;4269;5893;5894;5895;5896;5897;5898;5899;5900;5901;5902;5903;5904;5905;5906;5907;5908;5909;5910;5911;5912;5913;5914;5915;9080;9081;9082;9083;9084;9085;9343;9344;9345;9346;9347;9348;9349;9350;9351;9352;9353;9354;9355;9356;9357;9358;9359;9360;9361;9362;9363;9364;9365;9366;9367;9368;9369;9370;9371;9372;9373;9374;9375;9376;9377;9378;93…	98;1031;4265;5897;9081;9344;9670;12737;17239;17264;18215;28150
fabD	fabD	2	2	2	fabD fabD Malonyl coenzyme A-acyl carrier protein transacylase 135371:136267 forward MW:33292	1	2	2	2	2	0	2	0	2	0	8.4	8.4	8.4	33.292	298	298	1.33	2	1			0	4.3061	8.4	0	0	0	0	0	0	0	3				60	340;806	True;True	359;861	6049;14248;14249	10460;24698;24699	10460;24698
fabF	fabF	4	4	4	fabF fabF 3-oxoacyl-[acyl-carrier-protein] synthase II 1538457:1539701 forward MW:43369	1	4	4	4	4	0	4	0	4	0	8	8	8	43.368	414	414	1.4	3	2			0	13.759	8	0	5730.1	5730.1	0	301.59	301.59	0	10				61	99;194;514;733	True;True;True;True	105;206;549;783	2784;3738;8361;8362;12498	4892;6704;14423;14424;14425;14426;14427;14428;14429;21747	4892;6704;14424;21747
folD	folD	2	2	2	folD folD putuative bifunctional Methylenetetrahydrofolatedehydrogenase Methenyltetrahydrofolate/cyclohydrolase 1011546:1012442 forward MW:32785	1	2	2	2	2	0	2	0	2	0	7.4	7.4	7.4	32.784	298	298	1.67	2		1		0.0076923	2.5495	7.4	0	35890	35890	0	1560.4	1560.4	0	3				62	161;299	True;True	171;314	3269;3270;5436	5795;5796;9643	5796;9643
ftsZ	ftsZ	6	6	6	ftsZ ftsZ Cell division protein FtsZ:Tubulin/FtsZ family 1262202:1263317 forward MW:39151	1	6	6	6	4	4	4	4	4	4	21.3	21.3	21.3	39.151	371	371	2.25	5	2	2	3	0	21.025	14.3	14.8	6048.5	3207	2841.6	302.43	160.35	142.08	15				63	103;225;297;462;847;861	True;True;True;True;True;True	109;237;312;485;904;918	2791;4754;4755;4756;4757;4758;4759;5429;5430;7787;15683;16294	4905;8416;8417;8418;8419;8420;8421;8422;8423;8424;9631;9632;13342;27160;28148	4905;8422;9632;13342;27160;28148
futA,sfuA,	futA,sfuA,	6	6	6	futA,sfuA, idiA futA,sfuA, idiA putative iron ABC transporter, substrate bindingprotein 1116122:1117144 reverse MW:38178	1	6	6	6	4	5	4	5	4	5	22.1	22.1	22.1	38.177	340	340	3.62		1	3	9	0	26.887	13.8	18.2	15208	11072	4135.9	691.27	503.28	187.99	15				64	180;190;288;429;705;837	True;True;True;True;True;True	192;202;303;450;753;894	3403;3404;3405;3406;3407;3695;3696;3697;5274;7394;12189;12190;15479	6025;6026;6027;6028;6029;6030;6031;6645;6646;6647;9324;12633;21138;21139;26763	6027;6646;9324;12633;21139;26763
gap2	gap2	7	7	7	gap2 gap2 Glyceraldehyde 3-phosphate dehydrogenase(NADP+)(phosphorylating) 24150:25172 forward MW:36991	1	7	7	7	6	5	6	5	6	5	25.9	25.9	25.9	36.99	340	340	2.26	11	7	7	6	0	75.417	22.1	19.7	36188	29570	6618.1	1644.9	1344.1	300.82	46				65	2;59;248;380;730;843;881	True;True;True;True;True;True;True	2;63;64;263;399;780;900;940	44;45;46;47;48;49;50;51;1938;1939;1940;5009;5010;5011;5012;5013;6431;12485;12486;12487;12488;12489;12490;12491;12492;15664;15665;15666;15667;15668;16601	73;74;75;76;77;78;79;80;81;82;83;84;3346;3347;3348;8859;8860;8861;8862;8863;11134;11135;21725;21726;21727;21728;21729;21730;21731;21732;21733;21734;21735;21736;21737;21738;21739;27130;27131;27132;27133;27134;27135;27136;27137;27138;28770	83;3347;8859;11135;21726;27130;28770	33	228
groEL;groEL2,cpn60-2	groEL	7;1	7;1	7;1	groEL groEL GroEL protein (Chaperonin cpn60) 1373640:1375274 reverse MW:57441	2	7	7	7	5	6	5	6	5	6	15.4	15.4	15.4	57.44	544	544;581	2.16	8	14	5	4	0	22.659	9.9	13.6	23344	17422	5921.3	753.02	562.01	191.01	32				66	129;155;262;290;394;539;829	True;True;True;True;True;True;True	138;165;277;305;414;580;886	2976;2977;3177;3178;5152;5277;5278;5279;6493;6494;6495;6496;6497;6498;6499;6500;6501;6502;6503;6504;6505;6506;6507;6508;6509;6510;6511;9441;9442;9443;15451	5307;5308;5617;5618;9124;9331;9332;9333;11253;11254;11255;11256;11257;11258;11259;11260;11261;11262;11263;11264;11265;11266;11267;11268;11269;11270;11271;11272;16021;16022;16023;26695	5307;5618;9124;9333;11258;16021;26695
gyrA	gyrA	2	2	2	gyrA gyrA DNA gyrase/topoisomerase IV, subunit A 1002199:1004802 forward MW:96575	1	2	2	2	2	0	2	0	2	0	3.3	3.3	3.3	96.573	867	867	1	2				0	7.2971	3.3	0	1290.1	1290.1	0	25.297	25.297	0	1				67	192;636	True;True	204;678	3724;10143	6687;17273	6687;17273
hemL,	hemL,	3	3	3	hemL, gsa hemL, gsa glutamate-1-semialdehyde 2,1-aminomutase 456638:457939 reverse MW:46247	1	3	3	3	3	0	3	0	3	0	9	9	9	46.246	433	433	2	2			1	0	5.9994	9	0	2181.2	2181.2	0	94.836	94.836	0	3				68	23;181;344	True;True;True	25;193;363	496;3408;6072	786;6032;10518	786;6032;10518
ileS	ileS	1	1	1	ileS ileS Isoleucyl-tRNA synthetase 230206:233103 forward MW:111414	1	1	1	1	1	0	1	0	1	0	1.5	1.5	1.5	111.41	965	965	1	1				0	3.5534	1.5	0	786.19	786.19	0	13.103	13.103	0	1				69	500	TRUE	535	8153	14050	14050
ilvC	ilvC	3	3	3	ilvC ilvC Ketol-acid reductoisomerase 1268128:1269117 forward MW:36630	1	3	3	3	2	1	2	1	2	1	13.1	13.1	13.1	36.629	329	329	1	3				0	12.648	8.5	4.6	1084	1084	0	45.168	45.168	0	3				70	101;450;795	True;True;True	107;473;848	2789;7574;14178	4903;12979;24591	4903;12979;24591
kaiC	kaiC	1	1	1	kaiC kaiC possible circadian clock protein KaiC 1293980:1295509 reverse MW:56950	1	1	1	1	1	0	1	0	1	0	2.4	2.4	2.4	56.949	509	509	1	1				0	5.1523	2.4	0	1193.4	1193.4	0	37.294	37.294	0	2				71	838	TRUE	895	15480	26764;26765	26764
lpxA	lpxA	2	2	2	lpxA lpxA UDP-N-acetylglucosamine acyltransferase 1285386:1286228 reverse MW:30242	1	2	2	2	1	2	1	2	1	2	11.8	11.8	11.8	30.242	280	280	2.67	2		2	2	0	14.655	6.4	11.8	6981.9	4274.6	2707.3	581.82	356.21	225.61	8				72	827;883	True;True	884;942	15045;16603;16604;16605;16606;16607	25760;25761;28772;28773;28774;28775;28776;28777	25761;28774
map	map	2	2	2	map map putative methionine aminopeptidase 451543:452382 forward MW:30818	1	2	2	2	1	1	1	1	1	1	7.2	7.2	7.2	30.818	279	279	2	1		1		0	4.0113	3.6	3.6	883.76	883.76	0	42.084	42.084	0	2				73	700;788	True;True	747;840	12174;14111	21102;24498	21102;24498
MarR_WT;MarR_G106A	MarR_WT;MarR_G106A	19;18	19;18	19;18	MarR_WT;MarR_G106A	2	19	19	19	12	19	12	19	12	19	79.5	79.5	79.5	15.044	132	132;132	3.25	149	239	981	1184	0	323.31	67.4	79.5	3832300	2051700	1780600	383230	205170	178060	3883				74	21;22;32;241;324;397;398;442;484;485;530;531;573;766;767;790;887;913;914	True;True;True;True;True;True;True;True;True;True;True;True;True;True;True;True;True;True;True	23;24;35;256;343;417;418;465;514;515;516;517;571;572;614;817;818;842;843;946;947;973;974	268;269;270;271;272;273;274;275;276;277;278;279;280;281;282;283;284;285;286;287;288;289;290;291;292;293;294;295;296;297;298;299;300;301;302;303;304;305;306;307;308;309;310;311;312;313;314;315;316;317;318;319;320;321;322;323;324;325;326;327;328;329;330;331;332;333;334;335;336;337;338;339;340;341;342;343;344;345;346;347;348;349;350;351;352;353;354;355;356;357;358;359;360;361;362;363;364;365;366;367…	443;444;445;446;447;448;449;450;451;452;453;454;455;456;457;458;459;460;461;462;463;464;465;466;467;468;469;470;471;472;473;474;475;476;477;478;479;480;481;482;483;484;485;486;487;488;489;490;491;492;493;494;495;496;497;498;499;500;501;502;503;504;505;506;507;508;509;510;511;512;513;514;515;516;517;518;519;520;521;522;523;524;525;526;527;528;529;530;531;532;533;534;535;536;537;538;539;540;541;542…	665;785;1556;8800;9987;11584;11591;12955;13785;13889;15263;15951;16582;22484;22838;24574;29130;30651;30661	34;35	1;15
pdxJ	pdxJ	11	11	11	pdxJ pdxJ Pyridoxal phosphate biosynthetic protein PdxJ 1056323:1057039 reverse MW:26666	1	11	11	11	11	0	11	0	11	0	34	34	34	26.666	238	238	2.03	15	12	8	4	0	37.938	34	0	237270	237270	0	19773	19773	0	64				75	31;34;132;237;274;352;363;417;430;547;776	True;True;True;True;True;True;True;True;True;True;True	34;37;141;250;289;371;382;437;451;588;827	633;634;1045;3084;3085;3086;3087;3088;3089;3090;3091;3092;3093;4963;4964;4965;4966;4967;4968;5243;6087;6088;6375;6376;6377;6378;6379;7320;7321;7322;7323;7395;7396;9558;9559;9560;13192;13193;13194	1033;1034;1717;1718;5476;5477;5478;5479;5480;5481;5482;5483;5484;5485;5486;5487;5488;5489;5490;5491;5492;8768;8769;8770;8771;8772;8773;8774;8775;8776;8777;8778;8779;8780;8781;8782;8783;9287;10534;10535;11041;11042;11043;11044;11045;11046;11047;11048;12498;12499;12500;12501;12502;12503;12504;12505;12634;12635;12636;12637;12638;16228;16229;16230;22938;22939;22940	1034;1717;5491;8770;9287;10535;11048;12499;12638;16229;22938
PMM0013	PMM0013	5	5	5	PMM0013 PMM0013 RNA-binding region RNP-1 (RNA recognition motif) 16018:16683 forward MW:22732	1	5	5	5	5	0	5	0	5	0	26.2	26.2	26.2	22.732	221	221	1.93	11	11	5	2	0	163.5	26.2	0	48005	48005	0	4800.5	4800.5	0	53				76	217;619;716;717;732	True;True;True;True;True	229;661;764;765;782	4710;4711;4712;4713;4714;4715;4716;4717;4718;4719;4720;4721;4722;4723;4724;4725;4726;10038;10039;10040;10041;12395;12396;12397;12398;12494;12495;12496;12497	8348;8349;8350;8351;8352;8353;8354;8355;8356;8357;8358;8359;8360;8361;8362;8363;8364;8365;8366;8367;8368;8369;8370;8371;8372;17086;17087;17088;17089;17090;17091;17092;17093;17094;17095;17096;21489;21490;21491;21492;21493;21494;21495;21496;21497;21498;21499;21741;21742;21743;21744;21745;21746	8350;17091;21490;21499;21745
PMM0301	PMM0301	3	3	3	PMM0301 PMM0301 5-methylthioadenosine phosphorylase 286546:287469 reverse MW:34528	1	3	3	3	2	1	2	1	2	1	10.1	10.1	10.1	34.528	307	307	1	3				0	3.2846	7.8	2.3	5491	2188.1	3302.9	289	115.16	173.84	6				77	216;443;570	True;True;True	228;466;611	4709;7555;9732	8346;8347;12957;16515;16516;16517	8347;12957;16516
PMM0356	PMM0356	9	9	9	PMM0356 PMM0356 Alpha/beta hydrolase fold:Esterase/lipase/thioesterase family... 340325:341272 forward MW:36454	1	9	9	9	9	4	9	4	9	4	29.8	29.8	29.8	36.454	315	315	2.1	14	4	5	6	0	38.195	29.8	14	40885	32376	8509.2	1572.5	1245.2	327.28	39				78	141;145;174;305;310;323;327;424;910	True;True;True;True;True;True;True;True;True	150;154;185;321;326;342;346;445;970	3123;3124;3125;3126;3127;3128;3147;3148;3149;3382;3383;3384;5455;5470;5521;5522;5523;5524;5525;5928;5929;5930;5931;7364;7365;17441;17442;17443;17444	5535;5536;5537;5538;5539;5540;5541;5542;5543;5544;5545;5546;5574;5575;5576;5996;5997;5998;5999;6000;9679;9680;9701;9789;9790;9791;9792;9793;9794;10199;10200;10201;10202;12581;12582;30560;30561;30562;30563	5544;5576;5996;9680;9701;9789;10199;12582;30560
PMM0422	PMM0422	1	1	1	PMM0422 PMM0422 tRNA/rRNA methyltransferase (SpoU) 400923:401594 reverse MW:25354	1	1	1	1	1	0	1	0	1	0	4.9	4.9	4.9	25.354	223	223	2		1			0	4.7977	4.9	0	1344.8	1344.8	0	96.056	96.056	0	2				79	202	TRUE	214	4031	7217;7218	7218
PMM0502	PMM0502	1	1	1	PMM0502 PMM0502 conserved hypothetical protein 475580:476029 reverse MW:16750	1	1	1	1	1	0	1	0	1	0	6.7	6.7	6.7	16.751	149	149	1.5	1	1			0	3.1681	6.7	0	1368.2	1368.2	0	136.82	136.82	0	2				80	134	TRUE	143	3097;3098	5498;5499	5498
PMM0573	PMM0573	2	2	2	PMM0573 PMM0573 conserved hypothetical protein 539879:540154 reverse MW:9953	1	2	2	2	2	1	2	1	2	1	25.3	25.3	25.3	9.9534	91	91	2.23	5	2	4	2	0	14.692	25.3	15.4	12993	9654.1	3339.3	2598.7	1930.8	667.85	21				81	66;259	True;True	72;274	1953;5131;5132;5133;5134;5135;5136;5137;5138;5139;5140;5141;5142	3369;9092;9093;9094;9095;9096;9097;9098;9099;9100;9101;9102;9103;9104;9105;9106;9107;9108;9109;9110;9111	3369;9102
PMM0599	PMM0599	6	6	6	PMM0599 PMM0599 conserved hypothetical protein 569125:569580 reverse MW:17211	1	6	6	6	6	0	6	0	6	0	41.1	41.1	41.1	17.211	151	151	1.93	5	7	2	1	0	109.29	41.1	0	88057	88057	0	7338.1	7338.1	0	41				82	383;536;671;702;724;885	True;True;True;True;True;True	402;577;718;749;750;774;944	6436;6437;9434;10963;10964;10965;12181;12182;12183;12184;12453;12454;16610;16611;16612	11156;11157;11158;11159;16013;18936;18937;18938;18939;18940;18941;18942;18943;18944;21114;21115;21116;21117;21118;21119;21120;21121;21122;21123;21124;21125;21126;21127;21128;21129;21130;21131;21132;21133;21672;21673;28783;28784;28785;28786;28787	11158;16013;18939;21122;21672;28783
PMM0646	PMM0646	2	2	2	PMM0646 PMM0646 conserved hypothetical protein 616042:617265 forward MW:46074	1	2	2	2	2	0	2	0	2	0	4.4	4.4	4.4	46.073	407	407	1.33	2	1			0.0076336	2.5327	4.4	0	6017.3	6017.3	0	286.54	286.54	0	5				83	276;435	True;True	291;458	5249;7431;7432	9293;12739;12740;12741;12742	9293;12741
PMM0710	PMM0710	21	21	21	PMM0710 PMM0710 ABC transporter, substrate binding protein, phosphate 675854:676825 forward MW:33887	1	21	21	21	16	20	16	20	16	20	59.1	59.1	59.1	33.886	323	323	2.49	115	224	130	144	0	323.31	52.6	57.3	1632100	880160	751950	81606	44008	37598	1018				84	0;1;18;19;40;41;50;51;200;349;461;468;660;688;689;690;729;850;851;890;892	True;True;True;True;True;True;True;True;True;True;True;True;True;True;True;True;True;True;True;True;True	0;1;19;20;21;43;44;54;55;212;368;484;491;492;493;707;735;736;737;779;907;908;950;952	0;1;2;3;4;5;6;7;8;9;10;11;12;13;14;15;16;17;18;19;20;21;22;23;24;25;26;27;28;29;30;31;32;33;34;35;36;37;38;39;40;41;42;43;252;253;254;255;256;257;258;259;260;261;262;263;264;265;1488;1489;1490;1491;1492;1493;1494;1495;1496;1497;1498;1499;1500;1501;1502;1503;1504;1505;1506;1507;1508;1509;1510;1511;1512;1513;1514;1515;1516;1517;1518;1519;1520;1521;1694;1695;1696;1697;1698;1699;1700;1701;1702;1703;1…	0;1;2;3;4;5;6;7;8;9;10;11;12;13;14;15;16;17;18;19;20;21;22;23;24;25;26;27;28;29;30;31;32;33;34;35;36;37;38;39;40;41;42;43;44;45;46;47;48;49;50;51;52;53;54;55;56;57;58;59;60;61;62;63;64;65;66;67;68;69;70;71;72;415;416;417;418;419;420;421;422;423;424;425;426;427;428;429;430;431;432;433;434;435;436;437;438;439;2542;2543;2544;2545;2546;2547;2548;2549;2550;2551;2552;2553;2554;2555;2556;2557;2558;2559;…	1;41;416;427;2553;2595;2932;2983;7213;10526;13176;13393;18906;20561;20702;20704;21697;27189;27338;29390;29411	36;37;38	127;129;162
PMM0751	PMM0751	1	1	1	PMM0751 PMM0751 conserved hypothetical protein 712205:712354 forward MW:5560	1	1	1	1	1	0	1	0	1	0	46.9	46.9	46.9	5.5602	49	49	3.5			1	1	0	3.97	46.9	0	4159.7	4159.7	0	4159.7	4159.7	0	2				85	454	TRUE	477	7584;7585	12993;12994	12994
PMM0790	PMM0790	3	3	3	PMM0790 PMM0790 conserved hypothetical protein 751468:752004 reverse MW:20459	1	3	3	3	1	2	1	2	1	2	22.5	22.5	22.5	20.46	178	178	1.6	3	1	1		0	11.02	6.7	15.7	2613.5	1058	1555.5	326.69	132.25	194.44	5				86	167;326;489	True;True;True	177;345;522	3311;5925;5926;5927;8081	5856;10196;10197;10198;13928	5856;10196;13928
PMM0855	PMM0855	1	1	1	PMM0855 PMM0855 conserved hypothetical 812143:812916 forward MW:30693	1	1	1	1	1	1	1	1	1	1	3.9	3.9	3.9	30.693	257	257	3.39	2	2	12	20	0.0079365	2.6959	3.9	3.9	352650	339410	13239	44081	42426	1654.9	68				87	523	TRUE	564	8752;8753;8754;8755;8756;8757;8758;8759;8760;8761;8762;8763;8764;8765;8766;8767;8768;8769;8770;8771;8772;8773;8774;8775;8776;8777;8778;8779;8780;8781;8782;8783;8784;8785;8786;8787	14984;14985;14986;14987;14988;14989;14990;14991;14992;14993;14994;14995;14996;14997;14998;14999;15000;15001;15002;15003;15004;15005;15006;15007;15008;15009;15010;15011;15012;15013;15014;15015;15016;15017;15018;15019;15020;15021;15022;15023;15024;15025;15026;15027;15028;15029;15030;15031;15032;15033;15034;15035;15036;15037;15038;15039;15040;15041;15042;15043;15044;15045;15046;15047;15048;15049;150…	15020
PMM0894	PMM0894	1	1	1	PMM0894 PMM0894 Cyclophilin-type peptidyl-prolyl cis-trans isomerase 857094:857531 reverse MW:15395	1	1	1	1	1	1	1	1	1	1	10.3	10.3	10.3	15.395	145	145	2.5		1	1		0	5.1146	10.3	10.3	2186.1	2186.1	0	242.9	242.9	0	2				88	24	TRUE	26	497;498	787;788	787
PMM1148	PMM1148	3	3	3	PMM1148 PMM1148 possible EF-1 guanine nucleotide exchange doma 1100456:1101034 forward MW:21979	1	3	3	3	3	0	3	0	3	0	14.6	14.6	14.6	21.979	192	192	1.5	2	2			0	3.3466	14.6	0	3695.6	3695.6	0	335.96	335.96	0	4				89	125;436;875	True;True;True	134;459;932	2958;2959;7433;16386	5281;5282;12743;28359	5281;12743;28359
PMM1219	PMM1219	1	1	1	PMM1219 PMM1219 putative nucleoside-diphosphate sugar epimerase 1168587:1169534 forward MW:35692	1	1	1	1	1	0	1	0	1	0	4.8	4.8	4.8	35.692	315	315	1	1				0	3.2656	4.8	0	749.69	749.69	0	46.856	46.856	0	1				90	877	TRUE	934	16388	28361	28361
PMM1229	PMM1229	3	3	3	PMM1229 PMM1229 Dehydrogenase, E1 component 1181148:1182122 forward MW:35822	1	3	3	3	2	2	2	2	2	2	11.4	11.4	11.4	35.821	324	324	1.57	4	2	1		0	11.11	6.8	8	4632.4	4632.4	0	243.81	243.81	0	9				91	26;460;670	True;True;True	29;483;717	577;7603;7604;7605;7606;7607;10962	900;13032;13033;13034;13035;13036;13037;13038;18935	900;13032;18935
PMM1230	PMM1230	2	2	2	PMM1230 PMM1230 dehydrogenase E1 component beta subunit 1182125:1183054 forward MW:35129	1	2	2	2	2	1	2	1	2	1	6.1	6.1	6.1	35.129	309	309	1.25	3	1			0.0075758	2.4755	6.1	2.9	4116.2	4116.2	0	316.63	316.63	0	5				92	75;219	True;True	81;231	2393;4728;4729;4730	4233;8374;8375;8376;8377	4233;8374
PMM1321	PMM1321	5	5	5	PMM1321 PMM1321 Bacterial histone-like DNA-binding protein 1271727:1272002 reverse MW:9768	1	5	5	5	5	0	5	0	5	0	37.4	37.4	37.4	9.7682	91	91	1.4	10	4	1		0	29.505	37.4	0	42751	42751	0	7125.2	7125.2	0	22				93	8;479;628;855;876	True;True;True;True;True	9;507;508;670;912;933	72;73;74;7925;7926;10073;10074;10075;10076;10077;10078;10079;10080;15840;16387	110;111;112;113;114;115;116;117;13620;13621;17149;17150;17151;17152;17153;17154;17155;17156;17157;17158;27432;28360	116;13621;17149;27432;28360	39	1
PMM1461	PMM1461	2	2	2	PMM1461 PMM1461 conserved hypothetical protein 1395377:1395787 reverse MW:15957	1	2	2	2	2	0	2	0	2	0	19.9	19.9	19.9	15.957	136	136	1.5	1	1			0	5.2326	19.9	0	0	0	0	0	0	0	2				94	252;441	True;True	267;464	5117;7551	9064;12950	9064;12950
PMM1500	PMM1500	2	2	2	PMM1500 PMM1500 putative aminotransferase 1439033:1440259 reverse MW:45544	1	2	2	2	1	2	1	2	1	2	4.4	4.4	4.4	45.543	408	408	2.77	4	2	11	5	0	2.9684	2.2	4.4	356460	326460	30001	12731	11659	1071.5	57				95	292;343	True;True	307;362	5283;5284;6052;6053;6054;6055;6056;6057;6058;6059;6060;6061;6062;6063;6064;6065;6066;6067;6068;6069;6070;6071	9338;9339;10463;10464;10465;10466;10467;10468;10469;10470;10471;10472;10473;10474;10475;10476;10477;10478;10479;10480;10481;10482;10483;10484;10485;10486;10487;10488;10489;10490;10491;10492;10493;10494;10495;10496;10497;10498;10499;10500;10501;10502;10503;10504;10505;10506;10507;10508;10509;10510;10511;10512;10513;10514;10515;10516;10517	9338;10465
PMM1568	PMM1568	1	1	1	PMM1568 PMM1568 conserved hypothetical protein 1496630:1496995 reverse MW:13350	1	1	1	1	1	0	1	0	1	0	16.5	16.5	16.5	13.35	121	121	1	1				0	4.9662	16.5	0	316.9	316.9	0	63.381	63.381	0	1				96	640	TRUE	687	10169	17331	17331
PMM1585	PMM1585	1	1	1	PMM1585 PMM1585 conserved hypothetical protein 1515294:1515560 reverse MW:10020	1	1	1	1	1	0	1	0	1	0	10.2	10.2	10.2	10.02	88	88	1.5	1	1			0	9.3258	10.2	0	5305.6	5305.6	0	757.95	757.95	0	2				97	618	TRUE	660	10036;10037	17084;17085	17084
PMM1708	PMM1708	2	2	2	PMM1708 PMM1708 conserved hypothetical protein 1646439:1646717 forward MW:10606	1	2	2	2	2	0	2	0	2	0	28.3	28.3	28.3	10.606	92	92	1.33	2	1			0	3.0188	28.3	0	2742.9	2742.9	0	548.57	548.57	0	4				98	121;122	True;True	130;131	2948;2949;2950	5266;5267;5268;5269	5268;5269
pnp	pnp	12	12	12	pnp pnp polyribonucleotide nucleotidyltransferase 1136852:1139017 forward MW:78637	1	12	12	12	12	1	12	1	12	1	16.1	16.1	16.1	78.635	721	721	1.91	10	7	2	3	0	24.514	16.1	1.4	43373	43373	0	942.89	942.89	0	25				99	28;33;220;293;337;345;360;420;480;538;625;707	True;True;True;True;True;True;True;True;True;True;True;True	31;36;232;308;356;364;379;440;509;579;667;755	627;628;1044;4731;5285;5286;5287;6025;6026;6027;6073;6369;7326;7327;7927;7928;9439;9440;10064;10065;10066;12192	1026;1027;1715;1716;8378;9340;9341;9342;10393;10394;10395;10519;11035;12510;12511;13622;13623;16018;16019;16020;17131;17132;17133;17134;17135;21141	1027;1716;8378;9342;10393;10519;11035;12510;13622;16018;17134;21141
prk,	prk,	4	4	4	prk, cbbP prk, cbbP phosphoribulokinase 746750:747649 reverse MW:33698	1	4	4	4	3	1	3	1	3	1	18.4	18.4	18.4	33.698	299	299	1.5	3		1		0	13.351	13.4	5	4521.2	3926.4	594.86	301.41	261.76	39.657	4				100	120;277;742;915	True;True;True;True	129;292;792;975	2947;5250;12568;17504	5265;9294;21872;30663	5265;9294;21872;30663
purF	purF	3	3	3	purF purF Glutamine amidotransferase class-II:Phosphoribosyl transferase 4430:5890 forward MW:54949	1	3	3	3	2	2	2	2	2	2	6	6	6	54.948	486	486	1.88	4	2	1	1	0.0080645	2.8588	3.7	4.5	19487	13666	5821	671.98	471.25	200.72	10				101	540;574;577	True;True;True	581;615;618	9444;9445;9446;9447;9448;9449;9763;9789	16024;16025;16026;16027;16028;16029;16030;16584;16585;16640	16029;16585;16640
purH	purH	2	2	2	purH purH AICARFT/IMPCHase bienzyme:Methylglyoxal synthase-like domain 256035:257588 reverse MW:57418	1	2	2	2	2	0	2	0	2	0	4.4	4.4	4.4	57.418	517	517	1.5	2	2			0	7.6518	4.4	0	3476.4	3476.4	0	115.88	115.88	0	6				102	96;906	True;True	102;966	2775;2776;17421;17422	4879;4880;30490;30491;30492;30493	4879;30492
pyrG	pyrG	2	2	2	pyrG pyrG Glutamine amidotransferase class-I:CTP synthase 1623197:1624807 forward MW:59829	1	2	2	2	2	1	2	1	2	1	3.5	3.5	3.5	59.828	536	536	2.2	1	3		1	0	20.558	3.5	2.1	2880	2880	0	96.002	96.002	0	5				103	140;196	True;True	149;208	3119;3120;3121;3122;4022	5531;5532;5533;5534;7204	5531;7204
rbcL,	rbcL,	13	13	13	rbcL, cbbL rbcL, cbbL Ribulose bisphosphate carboxylase, large chain 519087:520502 forward MW:52574	1	13	13	13	13	1	13	1	13	1	22.1	22.1	22.1	52.573	471	471	1.42	22	13	1		0	60.647	22.1	2.1	97356	97015	340.98	4056.5	4042.3	14.207	62				104	45;77;85;86;151;153;175;189;208;285;400;407;592	True;True;True;True;True;True;True;True;True;True;True;True;True	48;83;91;92;161;163;186;201;220;300;420;427;633	1530;1531;2396;2397;2440;2441;3171;3172;3174;3175;3385;3386;3694;4251;4252;5269;6681;6682;6683;6684;6685;6686;6687;6688;6689;6690;6691;6692;6693;6694;6746;9897;9898;9899;9900;9901	2629;2630;2631;4238;4239;4240;4241;4242;4315;4316;5607;5608;5609;5610;5611;5613;5614;5615;6001;6002;6003;6004;6005;6644;7591;7592;7593;7594;7595;7596;7597;9319;11596;11597;11598;11599;11600;11601;11602;11603;11604;11605;11606;11607;11608;11609;11610;11611;11612;11613;11614;11732;16836;16837;16838;16839;16840;16841;16842;16843;16844;16845	2631;4240;4315;4316;5611;5614;6004;6644;7593;9319;11606;11732;16837
REV__PMM0953	REV__PMM0953	1	1	1	PMM0953 PMM0953 conserved hypothetical protein 911533:911829 reverse MW:11459	1	1	1	1	0	1	0	1	0	1	0	0	0	11.46	98	98	4				1	0.0082645	2.9591	0	0	156150	0	156150	NaN	NaN	NaN	7		+		105	528	TRUE	569	8862	15186;15187;15188;15189;15190;15191;15192	15186
rnj	rnj	7	7	7	rnj rnj Ribonuclease J 1581964:1583967 reverse MW:74310	1	7	7	7	7	0	7	0	7	0	11.5	11.5	11.5	74.308	667	667	1.6	4	6			0	8.9981	11.5	0	6927.7	6927.7	0	144.33	144.33	0	14				106	65;223;261;289;302;411;661	True;True;True;True;True;True;True	71;235;276;304;317;431;708	1952;4750;4751;5151;5275;5276;5446;5447;6776;10939	3368;8412;8413;9123;9325;9326;9327;9328;9329;9330;9668;9669;11778;18910	3368;8413;9123;9325;9669;11778;18910
rpl1,	rpl1,	1	1	1	rpl1, rplA rpl1, rplA 50S ribosomal protein L1 196161:196868 reverse MW:25591	1	1	1	1	1	1	1	1	1	1	5.1	5.1	5.1	25.591	235	235	3		1	1	1	0	6.8249	5.1	5.1	1062.6	0	1062.6	70.838	0	70.838	4				107	291	TRUE	306	5280;5281;5282	9334;9335;9336;9337	9334
rpl13,	rpl13,	8	8	8	rpl13, rplM rpl13, rplM 50S ribosomal protein L13 1473305:1473736 reverse MW:16112	1	8	8	8	8	7	8	7	8	7	51	51	51	16.112	143	143	2.25	7	19	11	3	0	24.54	51	46.2	102860	77036	25825	11429	8559.5	2869.4	68				108	177;178;227;243;309;465;544;768	True;True;True;True;True;True;True;True	189;190;239;258;325;488;585;819	3393;3394;3395;3396;3397;3398;3399;3400;3401;4765;4766;4767;4768;4990;4991;4992;5469;7803;7804;7805;7806;9464;9465;9466;13148;13149;13150;13151;13152;13153;13154;13155;13156;13157;13158;13159;13160;13161;13162;13163	6014;6015;6016;6017;6018;6019;6020;6021;6022;6023;8437;8438;8439;8440;8441;8442;8443;8444;8831;8832;8833;9700;13377;13378;13379;13380;13381;16055;16056;16057;16058;22845;22846;22847;22848;22849;22850;22851;22852;22853;22854;22855;22856;22857;22858;22859;22860;22861;22862;22863;22864;22865;22866;22867;22868;22869;22870;22871;22872;22873;22874;22875;22876;22877;22878;22879;22880;22881	6016;6022;8441;8832;9700;13377;16055;22851
rpl14,	rpl14,	5	5	5	rpl14, rplN rpl14, rplN 50S Ribosomal protein L14 1482374:1482739 reverse MW:13413	1	5	5	5	3	3	3	3	3	3	51.2	51.2	51.2	13.413	121	121	1.57	5	1		1	0	10.106	31.4	40.5	13650	11809	1841.6	1706.3	1476.1	230.2	11				109	76;173;478;532;894	True;True;True;True;True	82;184;506;573;954	2394;2395;3381;7924;9420;17111;17112	4234;4235;4236;4237;5995;13619;15996;15997;29811;29812;29813	4234;5995;13619;15997;29811	40	1
rpl17,	rpl17,	1	1	1	rpl17, rplQ rpl17, rplQ 50S ribosomal protein L17 1474697:1475047 reverse MW:13273	1	1	1	1	0	1	0	1	0	1	6.9	6.9	6.9	13.273	116	116	3		1	1	1	0.0077519	2.5691	0	6.9	11040	0	11040	1380	0	1380	3				110	42	TRUE	45	1522;1523;1524	2611;2612;2613	2613
rpl19	rpl19	10	10	10	rpl19 rpl19 Ribosomal protein L19 450648:451130 reverse MW:18513	1	10	10	10	5	9	5	9	5	9	44.4	44.4	44.4	18.513	160	160	3.14	3	2	12	12	0	71.043	30	37.5	59742	11898	47845	6638	1322	5316.1	41				111	124;135;150;266;298;376;578;608;863;864	True;True;True;True;True;True;True;True;True;True	133;144;160;281;313;395;619;650;920;921	2957;3099;3100;3101;3102;3103;3104;3105;3168;3169;3170;5188;5431;5432;5433;5434;5435;6412;6413;6414;9790;9791;10015;16301;16302;16303;16304;16305;16306	5280;5500;5501;5502;5503;5504;5505;5506;5507;5508;5604;5605;5606;9190;9633;9634;9635;9636;9637;9638;9639;9640;9641;9642;11097;11098;11099;16641;16642;16643;17046;28160;28161;28162;28163;28164;28165;28166;28167;28168;28169;28170;28171	5280;5500;5604;9190;9635;11098;16642;17046;28163;28171
rpl23,	rpl23,	1	1	1	rpl23, rplW rpl23, rplW 50S ribosomal protein L23 1486034:1486336 reverse MW:11349	1	1	1	1	1	0	1	0	1	0	13	13	13	11.349	100	100	3.5			1	1	0.0073529	2.2396	13	0	3574.6	3574.6	0	510.66	510.66	0	2				112	390	TRUE	409	6458;6459	11189;11190	11190
rpl27,	rpl27,	5	5	5	rpl27, rpmA rpl27, rpmA 50S ribosomal protein L27 1296491:1296751 forward MW:9316	1	5	5	5	5	5	5	5	5	5	48.8	48.8	48.8	9.3166	86	86	2.27	8	13	7	5	0	71.233	48.8	48.8	146520	119740	26781	24420	19956	4463.4	81				113	127;128;222;254;874	True;True;True;True;True	136;137;234;269;931	2965;2966;2967;2968;2969;2970;2971;2972;2973;2974;2975;4743;4744;4745;4746;4747;4748;4749;5119;5120;5121;16374;16375;16376;16377;16378;16379;16380;16381;16382;16383;16384;16385	5290;5291;5292;5293;5294;5295;5296;5297;5298;5299;5300;5301;5302;5303;5304;5305;5306;8395;8396;8397;8398;8399;8400;8401;8402;8403;8404;8405;8406;8407;8408;8409;8410;8411;9067;9068;9069;9070;9071;9072;9073;9074;9075;9076;9077;28323;28324;28325;28326;28327;28328;28329;28330;28331;28332;28333;28334;28335;28336;28337;28338;28339;28340;28341;28342;28343;28344;28345;28346;28347;28348;28349;28350;28351;…	5292;5303;8398;9071;28332
rpl28,	rpl28,	4	4	4	rpl28, rpmB rpl28, rpmB 50S ribosomal protein L28 865776:866012 forward MW:8887	1	4	4	4	2	4	2	4	2	4	39.7	39.7	39.7	8.8874	78	78	3.36		1	7	6	0	41.637	11.5	39.7	13523	1711.5	11811	2704.5	342.3	2362.2	20				114	46;364;448;789	True;True;True;True	49;383;471;841	1532;6380;6381;6382;6383;6384;6385;6386;7567;7568;7569;7570;14112;14113	2632;11049;11050;11051;11052;11053;11054;11055;11056;11057;11058;11059;11060;11061;12971;12972;12973;12974;24499;24500	2632;11058;12974;24499
rpl3,	rpl3,	3	3	3	rpl3, rplC rpl3, rplC 50S ribosomal protein L3 1486962:1487615 reverse MW:23168	1	3	3	3	1	3	1	3	1	3	18	18	18	23.168	217	217	3.12	1	1	2	4	0	18.957	7.4	18	5241.8	593.01	4648.8	327.61	37.063	290.55	10				115	133;499;823	True;True;True	142;534;880	3094;3095;3096;8149;8150;8151;8152;15035	5493;5494;5495;5496;5497;14046;14047;14048;14049;25734	5495;14048;25734
rpl35,	rpl35,	2	2	2	rpl35, rpmI rpl35, rpmI 50S ribosomal protein L35 1594472:1594669 forward MW:7548	1	2	2	2	1	2	1	2	1	2	33.8	33.8	33.8	7.5488	65	65	3		3	1	3	0	5.27	15.4	33.8	18514	0	18514	3702.8	0	3702.8	10				116	17;63	True;True	18;69	247;248;249;250;251;1948;1949	410;411;412;413;414;3361;3362;3363;3364;3365	412;3362
rpl4,	rpl4,	2	2	2	rpl4, rplD rpl4, rplD 50S ribosomal protein L4 1486333:1486965 reverse MW:23168	1	2	2	2	1	2	1	2	1	2	9	9	9	23.168	210	210	3.75			1	3	0.0081301	2.9124	4.3	9	4351.7	1107	3244.6	310.83	79.074	231.76	4				117	154;734	True;True	164;784	3176;12499;12500;12501	5616;21748;21749;21750;21751	5616;21749
rpl6,	rpl6,	4	4	4	rpl6, rplF rpl6, rplF 50S ribosomal protein L6 1480441:1480980 reverse MW:19630	1	4	4	4	3	2	3	2	3	2	16.8	16.8	16.8	19.63	179	179	2.56	1	4	2	2	0	22.91	11.7	11.7	8268.9	5778.6	2490.3	751.72	525.32	226.39	12				118	143;144;672;704	True;True;True;True	152;153;719;752	3140;3141;3142;3143;3144;3145;3146;10966;12188	5564;5565;5566;5567;5568;5569;5570;5571;5572;5573;18945;21137	5570;5573;18945;21137
rpoA	rpoA	8	8	8	rpoA rpoA Bacterial RNA polymerase, alpha chain 1475063:1476001 reverse MW:34250	1	8	8	8	8	0	8	0	8	0	27.2	27.2	27.2	34.249	312	312	2.12	22	17	9	10	0	143.11	27.2	0	97779	97779	0	5751.7	5751.7	0	105				119	235;236;300;476;579;631;709;846	True;True;True;True;True;True;True;True	248;249;315;502;503;620;673;757;903	4957;4958;4959;4960;4961;4962;5437;5438;5439;5440;5441;5442;7882;7883;7884;7885;7886;7887;7888;7889;7890;9792;9793;9794;10101;10102;10103;10104;10105;10106;10107;10108;10109;10110;10111;10112;10113;10114;10115;10116;10117;12196;12197;12198;12199;12200;12201;12202;12203;12204;12205;12206;12207;12208;12209;15680;15681;15682	8761;8762;8763;8764;8765;8766;8767;9644;9645;9646;9647;9648;9649;9650;9651;9652;9653;9654;9655;9656;9657;9658;9659;13516;13517;13518;13519;13520;13521;13522;13523;13524;13525;13526;13527;13528;13529;13530;13531;13532;13533;13534;16644;16645;16646;16647;16648;17202;17203;17204;17205;17206;17207;17208;17209;17210;17211;17212;17213;17214;17215;17216;17217;17218;17219;17220;17221;17222;17223;17224;17…	8763;8767;9645;13521;16644;17203;21146;27158	41	105
rpoB	rpoB	39	39	39	rpoB rpoB RNA polymerase beta subunit 1420020:1423313 reverse MW:122909	1	39	39	39	39	3	39	3	39	3	36.6	36.6	36.6	122.91	1097	1097	2.14	47	53	28	20	0	323.31	36.6	3.6	479950	477070	2878.2	7383.8	7339.5	44.281	263				120	39;44;84;91;100;109;146;160;179;203;224;253;325;336;359;416;452;453;473;537;549;610;616;635;651;664;668;669;703;721;727;741;756;759;815;817;840;880;886	True;True;True;True;True;True;True;True;True;True;True;True;True;True;True;True;True;True;True;True;True;True;True;True;True;True;True;True;True;True;True;True;True;True;True;True;True;True;True	42;47;90;97;106;116;155;170;191;215;236;268;344;355;378;436;475;476;499;578;590;652;658;677;698;711;715;716;751;770;777;791;807;810;870;872;897;939;945	1484;1485;1486;1487;1526;1527;1528;1529;2438;2439;2471;2472;2785;2786;2787;2788;2892;2893;2894;2895;2896;3150;3151;3152;3153;3154;3155;3156;3157;3158;3265;3266;3267;3268;3402;4032;4752;4753;5118;5924;5996;5997;5998;5999;6000;6001;6002;6003;6004;6005;6006;6007;6008;6009;6010;6011;6012;6013;6014;6015;6016;6017;6018;6019;6020;6021;6022;6023;6024;6368;7318;7319;7578;7579;7580;7581;7582;7583;7858;7859…	2537;2538;2539;2540;2541;2616;2617;2618;2619;2620;2621;2622;2623;2624;2625;2626;2627;2628;4312;4313;4314;4370;4371;4893;4894;4895;4896;4897;4898;4899;4900;4901;4902;5165;5166;5167;5168;5169;5170;5171;5172;5173;5174;5175;5577;5578;5579;5580;5581;5582;5583;5584;5585;5586;5587;5588;5790;5791;5792;5793;5794;6024;7219;8414;8415;9065;9066;10195;10344;10345;10346;10347;10348;10349;10350;10351;10352;1035…	2540;2617;4313;4371;4898;5168;5578;5790;6024;7219;8414;9065;10195;10344;11034;12492;12986;12988;13450;16014;16232;17048;17079;17268;18161;18920;18933;18934;21134;21516;21686;21860;21975;21991;24725;24732;26767;28768;28793
rpoC1	rpoC1	13	13	13	rpoC1 rpoC1 RNA polymerase gamma subunit 1418077:1419981 reverse MW:72381	1	13	13	13	13	0	13	0	13	0	22.2	22.2	22.2	72.379	634	634	2.26	15	12	11	8	0	131.84	22.2	0	93962	93962	0	2237.2	2237.2	0	77				121	98;172;182;188;338;415;445;687;728;752;782;791;884	True;True;True;True;True;True;True;True;True;True;True;True;True	104;183;194;200;357;435;468;734;778;803;834;844;943	2778;2779;2780;2781;2782;2783;3377;3378;3379;3380;3409;3410;3411;3412;3692;3693;6028;6029;6030;7312;7313;7314;7315;7316;7317;7557;7558;7559;7560;11828;11829;11830;11831;11832;12466;12467;12468;12613;12614;12615;13770;14169;14170;14171;16608;16609	4883;4884;4885;4886;4887;4888;4889;4890;4891;5989;5990;5991;5992;5993;5994;6033;6034;6035;6036;6037;6038;6642;6643;10396;10397;10398;10399;10400;10401;10402;10403;10404;12478;12479;12480;12481;12482;12483;12484;12485;12486;12487;12488;12489;12490;12491;12961;12962;12963;12964;20502;20503;20504;20505;20506;20507;20508;20509;20510;20511;20512;21689;21690;21691;21954;21955;21956;23973;24579;24580;24…	4886;5989;6033;6642;10398;12479;12962;20502;21691;21955;23973;24582;28778
rpoC2	rpoC2	32	32	32	rpoC2 rpoC2 RNA polymerase beta prime subunit 1413943:1418043 reverse MW:149639	1	32	32	32	32	2	32	2	32	2	24.8	24.8	24.8	149.64	1366	1366	2.38	28	33	22	23	0	317.81	24.8	1.5	588000	587230	775.6	7636.4	7626.4	10.073	209				122	93;165;201;258;273;295;307;311;353;368;413;459;466;486;498;515;529;555;667;674;675;726;739;755;757;758;760;775;807;836;848;895	True;True;True;True;True;True;True;True;True;True;True;True;True;True;True;True;True;True;True;True;True;True;True;True;True;True;True;True;True;True;True;True	99;175;213;273;288;310;323;327;372;387;433;482;489;518;519;533;550;570;596;714;721;722;776;789;806;808;809;811;826;862;893;905;955	2531;2532;3309;4030;5127;5128;5129;5130;5240;5241;5242;5315;5461;5462;5463;5464;5471;5472;5473;5474;6089;6090;6091;6092;6393;6394;7302;7303;7304;7305;7306;7307;7308;7601;7602;7807;7808;8072;8073;8074;8075;8076;8077;8078;8146;8147;8148;8363;8364;8365;8863;8864;8865;9571;9572;9573;9574;10959;11021;11022;11023;11024;11025;11026;11027;11028;11029;11030;11031;11032;12456;12457;12458;12554;12555;12556;…	4472;4473;4474;5853;5854;7216;9086;9087;9088;9089;9090;9091;9282;9283;9284;9285;9286;9395;9396;9397;9398;9690;9691;9692;9693;9702;9703;9704;9705;9706;9707;9708;9709;9710;9711;9712;9713;9714;10536;10537;10538;10539;10540;11071;11072;12457;12458;12459;12460;12461;12462;12463;12464;12465;12466;12467;12468;12469;12470;12471;12472;12473;12474;13030;13031;13382;13383;13910;13911;13912;13913;13914;13915…	4474;5854;7216;9089;9284;9396;9691;9703;10536;11072;12461;13031;13382;13911;14036;14432;15193;16243;18932;19083;19085;21675;21852;21972;21983;21988;21992;22927;24700;26747;27162;29814	42	1126
rps12,	rps12,	1	1	1	rps12, rpsL rps12, rpsL 30S ribosomal protein S12 1450350:1450727 reverse MW:13893	1	1	1	1	1	1	1	1	1	1	8.8	8.8	8.8	13.893	125	125	2	1	1	1		0	19.026	8.8	8.8	2319.1	1363.9	955.17	386.52	227.32	159.2	4				123	552	TRUE	593	9566;9567;9568	16236;16237;16238;16239	16236
rps16,	rps16,	3	3	3	rps16, rpsP rps16, rpsP 30S Ribosomal protein S16 1234866:1235210 reverse MW:12869	1	3	3	3	3	1	3	1	3	1	20.2	20.2	20.2	12.869	114	114	3	2	2	3	6	0	63.414	20.2	10.5	22536	13859	8677.4	3219.4	1979.8	1239.6	22				124	335;469;872	True;True;True	354;494;929	5995;7826;7827;7828;7829;7830;7831;7832;7833;7834;7835;7836;16371	10343;13403;13404;13405;13406;13407;13408;13409;13410;13411;13412;13413;13414;13415;13416;13417;13418;13419;13420;13421;13422;13423;28320	10343;13403;28320
rps17,	rps17,	10	10	10	rps17, rpsQ rps17, rpsQ 30S Ribosomal protein S17 1482736:1483002 reverse MW:10164	1	10	10	10	10	8	10	8	10	8	58	58	58	10.164	88	88	2.08	13	16	6	5	0	64.178	58	56.8	192610	160920	31695	32102	26820	5282.5	60				125	148;149;304;313;314;629;809;810;811;888	True;True;True;True;True;True;True;True;True;True	157;158;159;319;320;329;330;671;864;865;866;948	3160;3161;3162;3163;3164;3165;3166;3167;5451;5452;5453;5454;5476;5477;5478;5479;5480;5481;5482;5483;10081;10082;10083;10084;10085;14252;14253;14254;14255;14256;14257;14258;14259;14260;14261;16781;16782;16783;16784;16785	5593;5594;5595;5596;5597;5598;5599;5600;5601;5602;5603;9674;9675;9676;9677;9678;9716;9717;9718;9719;9720;9721;9722;9723;9724;17159;17160;17161;17162;17163;17164;17165;17166;17167;17168;17169;17170;17171;24702;24703;24704;24705;24706;24707;24708;24709;24710;24711;24712;24713;24714;29148;29149;29150;29151;29152;29153;29154;29155;29156;29157	5595;5603;9675;9718;9720;17166;24702;24707;24711;29153	43	15
rps18,	rps18,	4	4	4	rps18, rpsR rps18, rpsR 30S Ribosomal protein S18 825859:826080 reverse MW:8317	1	4	4	4	4	1	4	1	4	1	31.5	31.5	31.5	8.3168	73	73	2.08	4	4	3	1	0	6.8672	31.5	11	61152	59556	1595.8	8736	8508.1	227.97	24				126	89;90;551;614	True;True;True;True	95;96;592;656	2461;2462;2463;2464;2465;2466;2467;2468;2469;2470;9565;10027	4347;4348;4349;4350;4351;4352;4353;4354;4355;4356;4357;4358;4359;4360;4361;4362;4363;4364;4365;4366;4367;4368;4369;16235;17064	4347;4351;16235;17064
rps19,	rps19,	5	5	5	rps19, rpsS rps19, rpsS 30S Ribosomal protein S19 1484838:1485113 reverse MW:10192	1	5	5	5	5	5	5	5	5	5	58.2	58.2	58.2	10.192	91	91	3.26	34	69	509	405	0	290.68	58.2	58.2	1306400	904660	401740	261280	180930	80349	1507				127	25;230;355;412;720	True;True;True;True;True	27;28;243;374;432;768;769	499;500;501;502;503;504;505;506;507;508;509;510;511;512;513;514;515;516;517;518;519;520;521;522;523;524;525;526;527;528;529;530;531;532;533;534;535;536;537;538;539;540;541;542;543;544;545;546;547;548;549;550;551;552;553;554;555;556;557;558;559;560;561;562;563;564;565;566;567;568;569;570;571;572;573;574;575;576;4781;4782;4783;4784;4785;4786;4787;4788;4789;4790;4791;4792;4793;4794;4795;4796;4797;47…	789;790;791;792;793;794;795;796;797;798;799;800;801;802;803;804;805;806;807;808;809;810;811;812;813;814;815;816;817;818;819;820;821;822;823;824;825;826;827;828;829;830;831;832;833;834;835;836;837;838;839;840;841;842;843;844;845;846;847;848;849;850;851;852;853;854;855;856;857;858;859;860;861;862;863;864;865;866;867;868;869;870;871;872;873;874;875;876;877;878;879;880;881;882;883;884;885;886;887;888…	814;8470;10571;12181;21503	44;45	44;66
rps2,	rps2,	3	3	3	rps2, rpsB rps2, rpsB 30S ribosomal protein S2 713478:714182 forward MW:26380	1	3	3	3	3	0	3	0	3	0	12.8	12.8	12.8	26.379	234	234	1	3				0	3.7239	12.8	0	1605.1	1605.1	0	94.419	94.419	0	3				128	152;389;556	True;True;True	162;408;597	3173;6457;9575	5612;11188;16247	5612;11188;16247
rps21,	rps21,	3	3	3	rps21, rpsU rps21, rpsU 30S Ribosomal protein S21 941604:941780 forward MW:7001	1	3	3	3	3	3	3	3	3	3	32.8	32.8	32.8	7.001	58	58	2.36	3	3	3	2	0	6.7288	32.8	32.8	25982	16503	9478.9	8660.6	5500.9	3159.6	12				129	451;662;663	True;True;True	474;709;710	7575;7576;7577;10940;10941;10942;10943;10944;10945;10946;10947	12980;12981;12982;18911;18912;18913;18914;18915;18916;18917;18918;18919	12981;18913;18918
rps3,	rps3,	2	2	2	rps3, rpsC rps3, rpsC 30S ribosomal protein S3 1483720:1484451 reverse MW:27466	1	2	2	2	2	2	2	2	2	2	8.6	8.6	8.6	27.466	243	243	2.5	1	1	4		0	3.8369	8.6	8.6	5672.1	4878.5	793.54	298.53	256.76	41.765	5				130	348;816	True;True	367;871	6076;6077;6078;6079;14268;14269	10522;10523;10524;10525;24727;24728	10522;24727
rps7,	rps7,	3	3	3	rps7, rpsG rps7, rpsG 30S ribosomal protein S7 1449853:1450323 reverse MW:17357	1	3	3	3	1	3	1	3	1	3	19.9	19.9	19.9	17.357	156	156	2.71	3	4	5	5	0	55.209	10.9	19.9	17817	8340.5	9476.1	1619.7	758.23	861.46	20				131	393;624;832	True;True;True	412;413;666;889	6480;6481;6482;6483;6484;6485;6486;6487;6488;6489;6490;6491;6492;10063;15460;15461;15462	11237;11238;11239;11240;11241;11242;11243;11244;11245;11246;11247;11248;11249;11250;11251;11252;17130;26707;26708;26709	11241;17130;26708	46	125
rps8,	rps8,	4	4	4	rps8, rpsH rps8, rpsH 30S ribosomal protein S8 1480993:1481394 reverse MW:14502	1	4	4	4	4	4	4	4	4	4	36.8	36.8	36.8	14.502	133	133	2.78	4	2	6	6	0	22.367	36.8	36.8	29060	14816	14244	3632.5	1852	1780.5	26				132	126;701;708;845	True;True;True;True	135;748;756;902	2960;2961;2962;2963;2964;12175;12176;12177;12178;12179;12180;12193;12194;12195;15676;15677;15678;15679	5283;5284;5285;5286;5287;5288;5289;21103;21104;21105;21106;21107;21108;21109;21110;21111;21112;21113;21142;21143;21144;27149;27150;27151;27152;27153	5288;21112;21144;27151
rpsE,rps5	rpsE,rps5	8	8	8	rpsE,rps5 rpsE,rps5 30S ribosomal protein S5 1479422:1480042 reverse MW:22204	1	8	8	8	3	8	3	8	3	8	31.1	31.1	31.1	22.204	206	206	2.79	2	4	9	4	0	38.636	13.6	31.1	10102	4230.7	5871.7	673.49	282.04	391.45	23				133	30;562;602;745;746;753;754;852	True;True;True;True;True;True;True;True	33;603;644;796;797;804;805;909	632;9586;10007;12576;12577;12578;12616;12617;12618;12619;12620;12621;12622;12623;15806;15807;15808;15809;15810	1032;16266;17030;21884;21885;21886;21957;21958;21959;21960;21961;21962;21963;21964;27364;27365;27366;27367;27368;27369;27370;27371;27372	1032;16266;17030;21885;21886;21959;21961;27365
rpsJ,rps10	rpsJ,rps10	1	1	1	rpsJ,rps10 rpsJ,rps10 30S ribosomal protein S10 1446000:1446320 reverse MW:12046	1	1	1	1	1	1	1	1	1	1	9.4	9.4	9.4	12.046	106	106	2.5	1	1	1	1	0	6.4486	9.4	9.4	8403.4	6624.5	1778.9	933.71	736.05	197.66	6				134	308	TRUE	324	5465;5466;5467;5468	9694;9695;9696;9697;9698;9699	9694
secA	secA	5	5	5	secA secA Preprotein translocase SecA subunit 1566315:1569146 reverse MW:107767	1	5	5	5	4	1	4	1	4	1	5.6	5.6	5.6	107.76	943	943	1	5				0	5.3859	4.5	1.2	0	0	0	0	0	0	5				135	118;137;379;553;653	True;True;True;True;True	127;146;398;594;700	2945;3107;6430;9569;10554	5262;5511;11133;16240;18213	5262;5511;11133;16240;18213
sqdB	sqdB	2	2	2	sqdB sqdB sulfolipid (UDP-sulfoquinovose) biosynthesis protein 1596609:1597802 forward MW:44431	1	2	2	2	2	0	2	0	2	0	7.6	7.6	7.6	44.43	397	397	1	2				0	9.7894	7.6	0	0	0	0	0	0	0	2				136	378;490	True;True	397;523	6429;8082	11132;13929	11132;13929
tgt	tgt	4	4	4	tgt tgt tRNA-guanine transglycosylase 260796:261914 forward MW:41679	1	4	4	4	4	0	4	0	4	0	10.8	10.8	10.8	41.679	372	372	1	4				0	6.3734	10.8	0	2129.3	2129.3	0	88.722	88.722	0	4				137	80;187;270;718	True;True;True;True	86;199;285;766	2407;3691;5202;12399	4270;6641;9206;21500	4270;6641;9206;21500
tpx	tpx	2	2	2	tpx tpx thioredoxin peroxidase 812943:813527 reverse MW:21758	1	2	2	2	2	0	2	0	2	0	14.4	14.4	14.4	21.758	194	194	1	2				0	4.5146	14.4	0	2776.8	2776.8	0	231.4	231.4	0	2				138	491;783	True;True	524;835	8083;13771	13930;23974	13930;23974
trpB	trpB	1	1	1	trpB trpB Tryptophan synthase, beta chain:Pyridoxal-5-phosphate-depend... 159422:160666 reverse MW:44882	1	1	1	1	1	0	1	0	1	0	3.6	3.6	3.6	44.881	414	414	1	1				0	7.9959	3.6	0	0	0	0	0	0	0	1				139	419	TRUE	439	7325	12509	12509
trpD/G	trpD/G	1	1	1	trpD/G trpD/G putative Anthranilate synthase component II 910472:911503 reverse MW:37040	1	1	1	1	1	1	1	1	1	1	4.1	4.1	4.1	37.04	343	343	1.67	2		1		0	18.894	4.1	4.1	741.33	0	741.33	49.422	0	49.422	3				140	328	TRUE	347	5932;5933;5934	10203;10204;10205	10204
tufA	tufA	20	20	20	tufA tufA Elongation factor Tu 1446430:1447629 reverse MW:43622	1	20	20	20	18	19	18	19	18	19	47.6	47.6	47.6	43.621	399	399	2.27	47	31	29	27	0	303.96	42.1	45.1	599750	387360	212380	23990	15495	8495.3	208				141	38;130;136;221;232;233;255;260;356;357;362;423;470;471;508;596;765;805;830;831	True;True;True;True;True;True;True;True;True;True;True;True;True;True;True;True;True;True;True;True	41;139;145;233;245;246;270;275;375;376;381;443;444;495;496;497;543;637;816;860;887;888	1473;1474;1475;1476;1477;1478;1479;1480;1481;1482;1483;2978;2979;2980;2981;2982;2983;2984;2985;2986;3106;4732;4733;4734;4735;4736;4737;4738;4739;4740;4741;4742;4944;4945;4946;4947;4948;4949;4950;4951;4952;4953;4954;5122;5143;5144;5145;5146;5147;5148;5149;5150;6346;6347;6348;6349;6350;6351;6352;6353;6354;6355;6356;6357;6358;6359;6360;6361;6362;6363;6364;6374;7357;7358;7359;7360;7361;7362;7363;7837…	2519;2520;2521;2522;2523;2524;2525;2526;2527;2528;2529;2530;2531;2532;2533;2534;2535;2536;5309;5310;5311;5312;5313;5314;5315;5316;5317;5318;5319;5320;5321;5322;5323;5324;5325;5326;5327;5328;5329;5330;5509;5510;8379;8380;8381;8382;8383;8384;8385;8386;8387;8388;8389;8390;8391;8392;8393;8394;8742;8743;8744;8745;8746;8747;8748;8749;8750;8751;8752;8753;8754;8755;8756;9078;9112;9113;9114;9115;9116;9117…	2536;5309;5510;8393;8750;8751;9078;9119;10994;11018;11040;12571;13425;13447;14236;16853;22050;24682;26697;26706	47	270

## Sheet: Rank
Protein IDs	Intensity pMarR	Intensity pMarR_G106A	Intensity pMarR_G106A normalized	Difference WT-G106A
rpoC2	587230	775.6	893.687	586336
rpoB	477070	2878.2	3316.41	473754
rps19,	904660	401740	462906	441754
eno	332800	2289.5	2638.08	330162
PMM0855	339410	13239	15254.7	324155
PMM1500	326460	30001	34568.7	291891
pdxJ	237270	0	0	237270
tufA	387360	212380	244715	142645
rps17,	160920	31695	36520.6	124399
rpoA	97779	0	0	97779
rbcL,	97015	340.98	392.895	96622.1
rpoC1	93962	0	0	93962
rpl27,	119740	26781	30858.5	88881.5
PMM0599	88057	0	0	88057
bcp	100550	34825	40127.2	60422.8
rps18,	59556	1595.8	1838.76	57717.2
accB,fabE	56130	0	0	56130
PMM0013	48005	0	0	48005
rpl13,	77036	25825	29756.9	47279.1
pnp	43373	0	0	43373
PMM1321	42751	0	0	42751
folD	35890	0	0	35890
PMM0356	32376	8509.2	9804.74	22571.3
gap2	29570	6618.1	7625.72	21944.3
PMM0710	880160	751950	866436	13724.1
groEL;groEL2,cpn60-2	17422	5921.3	6822.83	10599.2
rpl14,	11809	1841.6	2121.99	9687.01
purF	13666	5821	6707.26	6958.74
rnj	6927.7	0	0	6927.7
futA,sfuA,	11072	4135.9	4765.6	6306.4
PMM0646	6017.3	0	0	6017.3
PMM0573	9654.1	3339.3	3847.72	5806.38
cysK1	6340.3	508.41	585.816	5754.48
fabF	5730.1	0	0	5730.1
rps21,	16503	9478.9	10922.1	5580.92
PMM1585	5305.6	0	0	5305.6
PMM1229	4632.4	0	0	4632.4
rpsJ,rps10	6624.5	1778.9	2049.74	4574.76
PMM0751	4159.7	0	0	4159.7
PMM1230	4116.2	0	0	4116.2
clpP4	4016.7	0	0	4016.7
rps3,	4878.5	793.54	914.358	3964.14
rps16,	13859	8677.4	9998.55	3860.45
PMM1148	3695.6	0	0	3695.6
rpl23,	3574.6	0	0	3574.6
purH	3476.4	0	0	3476.4
cbbA,cfxA,fbaA,fda	6611.4	2749.5	3168.12	3443.28
prk,	3926.4	594.86	685.429	3240.97
rpl6,	5778.6	2490.3	2869.45	2909.15
pyrG	2880	0	0	2880
tpx	2776.8	0	0	2776.8
PMM1708	2742.9	0	0	2742.9
accC,	2678.3	0	0	2678.3
PMM0894	2186.1	0	0	2186.1
hemL,	2181.2	0	0	2181.2
tgt	2129.3	0	0	2129.3
rps2,	1605.1	0	0	1605.1
PMM0502	1368.2	0	0	1368.2
PMM0422	1344.8	0	0	1344.8
DHSS	1301.3	0	0	1301.3
gyrA	1290.1	0	0	1290.1
kaiC	1193.4	0	0	1193.4
lpxA	4274.6	2707.3	3119.49	1155.11
ilvC	1084	0	0	1084
map	883.76	0	0	883.76
ileS	786.19	0	0	786.19
PMM1219	749.69	0	0	749.69
csoS3	669.45	0	0	669.45
acs	626.1	0	0	626.1
PMM1568	316.9	0	0	316.9
rps12,	1363.9	955.17	1100.6	263.303
clpP3	0	0	0	0
fabD	0	0	0	0
MarR_WT;MarR_G106A	2051700	1780600	2.0517e+06	0
PMM1461	0	0	0	0
secA	0	0	0	0
sqdB	0	0	0	0
trpB	0	0	0	0
ftsZ	3207	2841.6	3274.24	-67.2394
PMM0790	1058	1555.5	1792.33	-734.328
trpD/G	0	741.33	854.199	-854.199
rpl1,	0	1062.6	1224.38	-1224.38
dnaK2	0	1140.2	1313.8	-1313.8
rps8,	14816	14244	16412.7	-1596.68
PMM0301	2188.1	3302.9	3805.77	-1617.67
rpsE,rps5	4230.7	5871.7	6765.68	-2534.98
rps7,	8340.5	9476.1	10918.9	-2578.36
rpl4,	1107	3244.6	3738.6	-2631.6
rpl3,	593.01	4648.8	5356.59	-4763.58
rpl28,	1711.5	11811	13609.2	-11897.7
rpl17,	0	11040	12720.9	-12720.9
rpl35,	0	18514	21332.8	-21332.8
rpl19	11898	47845	55129.5	-43231.5
